# Supplementary material for: Factors associated with anxiety and fear of falling in older adults: A rapid systematic review of reviews
Source: PLoS One. 2024 Dec 18;19(12):e0315185. doi: 10.1371/journal.pone.0315185 (PMC11654959; doi:10.1371/journal.pone.0315185)
Supplement: S3 Table — (XLSX) [file pone.0315185.s003.xlsx]

## Sheet: Sheet1
Refid	Bibliography	User	Level	Author, year:	Review aim or objective: Include research question, specify if review focused on older adult population	Number of included studies, total:	Number of included studies, by design: -> Cohort studies	Number of included studies, by design: -> Cohort studies (COMMENT)	Number of included studies, by design: -> Case control studies	Number of included studies, by design: -> Case control studies (COMMENT)	Number of included studies, by design: -> Cross-sectional studies	Number of included studies, by design: -> Cross-sectional studies (COMMENT)	Number of included studies, by design: -> Other design (specify, n)	Number of included studies, by design: -> Other design (specify, n) (COMMENT)	Search range (month, year - month, year):	Date of last search (day, month, year):	Definition of older adult: Include age cut off, other operational features	Number of older adults included in review:	Age of participants: Include mean age or range of mean ages, if reported	Number of female participants: Include as % or range, if reported	Other population note: Specify if other population information (e.g., older adults with cardiovascular disease)	Outcome: Specify review outcome (e.g., anxiety, fear, health anxiety)	Definition of outcome: Specify tool used (e.g., GAD-7, HADS) or other features	Risk factors reported: Specifiy review results specific to risk factors, include measure of association if noted in meta-analysis, summary of narrative results	Preventative factors reported: Specify review results specific to preventative factors, include measure of association if noted in meta-analysis, summary of narrative results	Sub-group analyses: Specify if any sub-group analyses completed, include measure of association if noted, summary of narrative results	Additional comments or information: Include any additional information that may be relevant to the review	1. Did the research questions and inclusion criteria for the review include the components of PICO? PICO Component: -> Population	1. Did the research questions and inclusion criteria for the review include the components of PICO? PICO Component: -> Intervention	1. Did the research questions and inclusion criteria for the review include the components of PICO? PICO Component: -> Comparator group	1. Did the research questions and inclusion criteria for the review include the components of PICO? PICO Component: -> Outcome	Optional (recommended) -> Timeframe for follow-up	Optional (recommended) -> Timeframe for follow-up (COMMENT)	Response is auto populated based on the selections above.	2. Did the report of the review contain an explicit statement that the review methods were established prior to the conduct of the review and did the report justify any significant deviations from the protocol? For Partial Yes The authors state that they had a written protocol or guide that included ALL of the following: -> review questions	2. Did the report of the review contain an explicit statement that the review methods were established prior to the conduct of the review and did the report justify any significant deviations from the protocol? For Partial Yes The authors state that they had a written protocol or guide that included ALL of the following: -> a search strategy	2. Did the report of the review contain an explicit statement that the review methods were established prior to the conduct of the review and did the report justify any significant deviations from the protocol? For Partial Yes The authors state that they had a written protocol or guide that included ALL of the following: -> inclusion/exclusion criteria	2. Did the report of the review contain an explicit statement that the review methods were established prior to the conduct of the review and did the report justify any significant deviations from the protocol? For Partial Yes The authors state that they had a written protocol or guide that included ALL of the following: -> a risk of bias assessment	For Yes As for partial yes, plus the protocol should be registered and should also have specified: -> a meta-analysis/synthesis plan, if appropriate, and	For Yes As for partial yes, plus the protocol should be registered and should also have specified: -> a plan for investigating causes of heterogeneity	For Yes As for partial yes, plus the protocol should be registered and should also have specified: -> justification for any deviations from the protocol	Response is auto populated based on the selections above.	3. Did the review authors explain their selection of the study designs for inclusion in the review? Does the review satisfy ONE of the following: -> OR Explanation for including only NRSI	3. Did the review authors explain their selection of the study designs for inclusion in the review? Does the review satisfy ONE of the following: -> OR Explanation for including both RCTs and NRSI	Response is auto populated based on the selections above.	4. Did the review authors use a comprehensive literature search strategy? For Partial Yes The authors state that they had a written protocol or guide that included ALL of the following: -> searched at least 2 databases (relevant to research question)	4. Did the review authors use a comprehensive literature search strategy? For Partial Yes The authors state that they had a written protocol or guide that included ALL of the following: -> provided key word and/or search strategy	4. Did the review authors use a comprehensive literature search strategy? For Partial Yes The authors state that they had a written protocol or guide that included ALL of the following: -> justified publication restrictions (e.g. language)	For Yes As for partial yes, plus the protocol should be registered and should also have specified: -> searched the reference lists/bibliographies of included studies
305	Cheng, A.,Leung, Y.,Harrison, F.,Brodaty, H. (2019). The prevalence and predictors of anxiety and depression in near-centenarians and centenarians: a systematic review Int Psychogeriatr, 31(11), 1539-1558	IA	4	Cheng, 2019	This study aims to synthesize the existing literature on the prevalence and predictors of anxiety and depression in near-centenarians and centenarians (95 years of age or older)	6					Cross-sectional studies	6			1990 - July, 2018	1, July, 2018	Near-centenarian and centenarians (95 years of age or older)	980	N/A	N/A	Near-centenarians or centenarians	anxiety, presence of anxiety disorder	LEIPAD, BSI subscales from PEQOL, DSM-III-R criteria, GAI-SF, self-report, clinical diagnosis, HADS, K10	While one study in Portugal found that women reported clinically significant anxiety symptoms (48.8% of women vs. 18.2% of men), two Australian studies found no significant sex differences. Key predictive factors of anxiety were negative subjective health perception, poor objective health status, income adequacy, and loneliness. Only one study did not find any significant associations between anx…	N/A	N/A	I only included information on the studies that looked at anxiety - not the ones looking at depression (so number of studies and number of older adults reflects that)
305	Cheng, A.,Leung, Y.,Harrison, F.,Brodaty, H. (2019). The prevalence and predictors of anxiety and depression in near-centenarians and centenarians: a systematic review Int Psychogeriatr, 31(11), 1539-1558	AS	4	Cheng, 2019	This study aims to synthesize the existing literature on the prevalence and predictors of anxiety and depression in near-centenarians and centenarians (95 years of age or older)	6					Cross-sectional studies	6			1990 - July, 2018	1, July, 2018	Near-centenarian and centenarians (95 years of age or older)	980	N/A	N/A	Near-centenarians or centenarians	anxiety, presence of anxiety disorder	LEIPAD, BSI subscales from PEQOL, DSM-III-R criteria, GAI-SF, self-report, clinical diagnosis, HADS, K10	While one study in Portugal found that women reported clinically significant anxiety symptoms (48.8% of women vs. 18.2% of men), two Australian studies found no significant sex differences. Key predictive factors of anxiety were negative subjective health perception, poor objective health status, income adequacy, and loneliness. Only one study did not find any significant associations between anx…	N/A	N/A	I only included information on the studies that looked at anxiety - not the ones looking at depression (so number of studies and number of older adults reflects that)	Population			Outcome			No		a search strategy	inclusion/exclusion criteria	a risk of bias assessment				No			No	searched at least 2 databases (relevant to research question)	provided key word and/or search strategy	justified publication restrictions (e.g. language)	searched the reference lists/bibliographies of included studies
305	Cheng, A.,Leung, Y.,Harrison, F.,Brodaty, H. (2019). The prevalence and predictors of anxiety and depression in near-centenarians and centenarians: a systematic review Int Psychogeriatr, 31(11), 1539-1558	CW	4																									Population			Outcome			No		a search strategy	inclusion/exclusion criteria	a risk of bias assessment				No			No	searched at least 2 databases (relevant to research question)	provided key word and/or search strategy	justified publication restrictions (e.g. language)	searched the reference lists/bibliographies of included studies
2785	Cipriani, G. E.,Bartoli, M.,Amanzio, M. (2021). Are Sleep Problems Related to Psychological Distress in Healthy Aging during the COVID-19 Pandemic? A Review Int J Environ Res Public Health, 18(20), #Pages#	IA	4	(Cipriani et al., 2021)	The purposes of the present literature review considering healthy aging subjects are (a) to examine the existing research on sleep alterations during the current pandemic and (b) to highlight possible relationships between sleep problems and psychological distress.	11	Cohort studies	11							Up to July 2021	July 1, 2021	60 years and older	17111	Not reported. Range of ages were 60-89	Not reported for overall sample. Percentages of females ranged from 49.35-80.5	- Countries included Japan, UK, Italy, Belgium, US, Israel, Brazil, China	Distress, psychological distress (i.e., referring to anxiety)	Kessler Psychological Disress Scale, items on loneliness and stress	- Level of stress and loneliness may affect the manifestation of anxiety symptoms. - Sleep disturbances are related to mood changes.	None reported.	None reported.
2785	Cipriani, G. E.,Bartoli, M.,Amanzio, M. (2021). Are Sleep Problems Related to Psychological Distress in Healthy Aging during the COVID-19 Pandemic? A Review Int J Environ Res Public Health, 18(20), #Pages#	IN	4	(Cipriani et al., 2021)	The purposes of the present literature review considering healthy aging subjects are (a) to examine the existing research on sleep alterations during the current pandemic and (b) to highlight possible relationships between sleep problems and psychological distress.	11	Cohort studies	11							Up to July 2021	July 1, 2021	60 years and older	17111	Not reported. Range of ages were 60-89	Not reported for overall sample. Percentages of females ranged from 49.35-80.5	- Countries included Japan, UK, Italy, Belgium, US, Israel, Brazil, China	Distress, psychological distress (i.e., referring to anxiety)	Kessler Psychological Disress Scale, items on loneliness and stress	- Level of stress and loneliness may affect the manifestation of anxiety symptoms. - Sleep disturbances are related to mood changes.	None reported.	None reported.		Population			Outcome			No	review questions	a search strategy	inclusion/exclusion criteria	a risk of bias assessment				Partial Yes			No	searched at least 2 databases (relevant to research question)	provided key word and/or search strategy	justified publication restrictions (e.g. language)
2785	Cipriani, G. E.,Bartoli, M.,Amanzio, M. (2021). Are Sleep Problems Related to Psychological Distress in Healthy Aging during the COVID-19 Pandemic? A Review Int J Environ Res Public Health, 18(20), #Pages#	CW	4																									Population			Outcome			No	review questions	a search strategy	inclusion/exclusion criteria	a risk of bias assessment				Partial Yes			No	searched at least 2 databases (relevant to research question)	provided key word and/or search strategy	justified publication restrictions (e.g. language)
112	Ciuffreda, G.,Cabanillas-Barea, S.,Carrasco-Uribarren, A.,Albarova-Corral, M. I.,Arguello-Espinosa, M. I.,Marcen-Roman, Y. (2021). Factors Associated with Depression and Anxiety in Adults >/=60 Years Old during the COVID-19 Pandemic: A Systematic Review Int J Environ Res Public Health, 18(22), 12	IA	4	Ciuffreda, 2021	This study aimed to conduct a systematic review to explore the possible factors associated with depression and anxiety during the COVID-19 pandemic in a population older than 60 years.	11	Cohort studies	1			Cross-sectional studies	9			February 2021	February, 2021	≥60 years of age	17336	N/A	N/A	adults over 60 years old during the pandemic	anxiety	GAD-7; GAI; Worsening or improving anxiety. Measured with the HADS-anxiety, with questions added to each ítem in order to self-report change from the beginning of COVID-19 restrictions; DASS-21 anxiety subscale;	Female gender is associated significantly with anxiety (OR: [1.98-3.32]). Anxiety had a significant association with suffering flu symptoms, having severe physical diseases and having COVID-19 symptoms for more than 14 days (OR: 4.01 [1.13–14.24]; 1.57 [1.05–2.35]; 7.584 [1.398–41.146], respectively). There was a significant association between the presence of subjective cognitive decline and men…	Having a higher income was found to be a significant protective factor for anxiety (OR: 0.07 [0.02–0.35]).	N/A	N/A
112	Ciuffreda, G.,Cabanillas-Barea, S.,Carrasco-Uribarren, A.,Albarova-Corral, M. I.,Arguello-Espinosa, M. I.,Marcen-Roman, Y. (2021). Factors Associated with Depression and Anxiety in Adults >/=60 Years Old during the COVID-19 Pandemic: A Systematic Review Int J Environ Res Public Health, 18(22), 12	AS	4	Ciuffreda, 2021	This study aimed to conduct a systematic review to explore the possible factors associated with depression and anxiety during the COVID-19 pandemic in a population older than 60 years.	11	Cohort studies	1			Cross-sectional studies	9			February 2021	February, 2021	≥60 years of age	17336	N/A	N/A	adults over 60 years old during the pandemic	anxiety	GAD-7; GAI; Worsening or improving anxiety. Measured with the HADS-anxiety, with questions added to each ítem in order to self-report change from the beginning of COVID-19 restrictions; DASS-21 anxiety subscale;	Female gender is associated significantly with anxiety (OR: [1.98-3.32]). Anxiety had a significant association with suffering flu symptoms, having severe physical diseases and having COVID-19 symptoms for more than 14 days (OR: 4.01 [1.13–14.24]; 1.57 [1.05–2.35]; 7.584 [1.398–41.146], respectively). There was a significant association between the presence of subjective cognitive decline and men…	Having a higher income was found to be a significant protective factor for anxiety (OR: 0.07 [0.02–0.35]).	N/A	N/A	Population			Outcome			No	review questions	a search strategy	inclusion/exclusion criteria					No			No	searched at least 2 databases (relevant to research question)	provided key word and/or search strategy	justified publication restrictions (e.g. language)
112	Ciuffreda, G.,Cabanillas-Barea, S.,Carrasco-Uribarren, A.,Albarova-Corral, M. I.,Arguello-Espinosa, M. I.,Marcen-Roman, Y. (2021). Factors Associated with Depression and Anxiety in Adults >/=60 Years Old during the COVID-19 Pandemic: A Systematic Review Int J Environ Res Public Health, 18(22), 12	CW	4																									Population			Outcome			No	review questions	a search strategy	inclusion/exclusion criteria					No			No	searched at least 2 databases (relevant to research question)	provided key word and/or search strategy	justified publication restrictions (e.g. language)
1082	Coelho-Junior, H. J.,Calvani, R.,Panza, F.,Allegri, R. F.,Picca, A.,Marzetti, E.,Alves, V. P. (2022). Religiosity/Spirituality and Mental Health in Older Adults: A Systematic Review and Meta-Analysis of Observational Studies Front Med (Lausanne), 9(877213), 877213	SNS	4																									Population	Intervention	Comparator group	Outcome			Yes	review questions	a search strategy	inclusion/exclusion criteria	a risk of bias assessment	a meta-analysis/synthesis plan, if appropriate, and	a plan for investigating causes of heterogeneity	justification for any deviations from the protocol	Yes	OR Explanation for including only NRSI		Yes	searched at least 2 databases (relevant to research question)	provided key word and/or search strategy	justified publication restrictions (e.g. language)	searched the reference lists/bibliographies of included studies
1082	Coelho-Junior, H. J.,Calvani, R.,Panza, F.,Allegri, R. F.,Picca, A.,Marzetti, E.,Alves, V. P. (2022). Religiosity/Spirituality and Mental Health in Older Adults: A Systematic Review and Meta-Analysis of Observational Studies Front Med (Lausanne), 9(877213), 877213	IN	4																									Population	Intervention	Comparator group	Outcome			Yes	review questions	a search strategy	inclusion/exclusion criteria	a risk of bias assessment	a meta-analysis/synthesis plan, if appropriate, and	a plan for investigating causes of heterogeneity	justification for any deviations from the protocol	Yes	OR Explanation for including only NRSI		Yes	searched at least 2 databases (relevant to research question)	provided key word and/or search strategy	justified publication restrictions (e.g. language)	searched the reference lists/bibliographies of included studies
1082	Coelho-Junior, H. J.,Calvani, R.,Panza, F.,Allegri, R. F.,Picca, A.,Marzetti, E.,Alves, V. P. (2022). Religiosity/Spirituality and Mental Health in Older Adults: A Systematic Review and Meta-Analysis of Observational Studies Front Med (Lausanne), 9(877213), 877213	IA	4	Coelho-Junior, 2022	This study investigated older adults aged 60+ years and assessed religious and spiritual (RS) practices using valid scales and questions from valid scales, and mental health according to validated multidimensional or specific instruments.	102	Cohort studies		Case control studies		Cross-sectional studies				- July, 2021	31, July, 2021	Age 60 years and older	79918	60.0 - 90.3 years	N/A	N/A	anxiety, death anxiety	Death Anxiety Scale, Beck Anxiety Inventory	A pooled analysis of six studies found a significant and negative association between religion and spirituality and anxiety (Z-score=-0.057, 95% CI=-0.111-0.003, P=0.037). A pooled analysis of seven studies indicated a non-significant association (Z-score=-0.031, 95% CI=-0.064-0.002, P=0.067). One longitudinal study found that secure attachment to God was associated with a lower risk of developin…	N/A	N/A	*Could not find breakdown of study designs but case-control, cross-sectional and longitudinal cohort studies were included based on selection criteria *Range of mean ages was derived from table 1 (lowest mean age from a study - highest mean age from a study)
1082	Coelho-Junior, H. J.,Calvani, R.,Panza, F.,Allegri, R. F.,Picca, A.,Marzetti, E.,Alves, V. P. (2022). Religiosity/Spirituality and Mental Health in Older Adults: A Systematic Review and Meta-Analysis of Observational Studies Front Med (Lausanne), 9(877213), 877213	AS	4	Coelho-Junior, 2022	This study investigated older adults aged 60+ years and assessed religious and spiritual (RS) practices using valid scales and questions from valid scales, and mental health according to validated multidimensional or specific instruments.	102	Cohort studies		Case control studies		Cross-sectional studies				- July, 2021	31, July, 2021	Age 60 years and older	79918	60.0 - 90.3 years	N/A	N/A	anxiety, death anxiety	Death Anxiety Scale, Beck Anxiety Inventory	A pooled analysis of six studies found a significant and negative association between religion and spirituality and anxiety (Z-score=-0.057, 95% CI=-0.111-0.003, P=0.037). A pooled analysis of seven studies indicated a non-significant association (Z-score=-0.031, 95% CI=-0.064-0.002, P=0.067). One longitudinal study found that secure attachment to God was associated with a lower risk of developin…	N/A	N/A	*Could not find breakdown of study designs but case-control, cross-sectional and longitudinal cohort studies were included based on selection criteria *Range of mean ages was derived from table 1 (lowest mean age from a study - highest mean age from a study)
446	Creighton, A. S.,Davison, T. E.,Kissane, D. W. (2017). The correlates of anxiety among older adults in nursing homes and other residential aged care facilities: a systematic review Int J Geriatr Psychiatry, 32(2), 141-154	IA	4	Creighto et al., 2017	To synthesize and summarize the studies examining the correlates and predictors of anxiety in older adults living in residential aged care.	34	Cohort studies	N/A	Case control studies	N/A	Cross-sectional studies	N/A	Other design (specify, n)	N/A	17 November 2015	17 November 2015	N/A	1 543 554; Sample sizes ranged from 51 to 1 492 200; Median = 238 participants	N/A	N/A		Anxiety	HADS-A, Hospital Anxiety and Depression Scale—Anxiety Subscale; SADS, Social Avoidance and Distress Scale; GA Scale, Generalized Anxiety Scale; RAID, Rating Anxiety in Dementia Scale; HARS, Hamilton Anxiety Rating Scale; STAI, State-Trait Anxiety Inventory; GAS, Goldberg Anxiety Scale; SCAN, Schedules for Clinical Assessment in Neuropsychiatry; NPI, Neuropsychiatric Inventory; MDS, Minimum Data S…	RACF residents. Keister (2006) found residents with an internal locus of control and who appraised the relocation to an RACF as challenging were less likely to experience anxiety post-one week relocation, while receiving more information (obtaining informational support) was a significant predictor of higher anxiety. Relocating to dependent living compared to an independent living facility, resid…	N/A	N/A
446	Creighton, A. S.,Davison, T. E.,Kissane, D. W. (2017). The correlates of anxiety among older adults in nursing homes and other residential aged care facilities: a systematic review Int J Geriatr Psychiatry, 32(2), 141-154	IN	4	Creighto et al., 2017	To synthesize and summarize the studies examining the correlates and predictors of anxiety in older adults living in residential aged care.	34	Cohort studies	N/A	Case control studies	N/A	Cross-sectional studies	N/A	Other design (specify, n)	N/A	17 November 2015	17 November 2015	N/A	1 543 554; Sample sizes ranged from 51 to 1 492 200; Median = 238 participants	N/A	N/A		Anxiety	HADS-A, Hospital Anxiety and Depression Scale—Anxiety Subscale; SADS, Social Avoidance and Distress Scale; GA Scale, Generalized Anxiety Scale; RAID, Rating Anxiety in Dementia Scale; HARS, Hamilton Anxiety Rating Scale; STAI, State-Trait Anxiety Inventory; GAS, Goldberg Anxiety Scale; SCAN, Schedules for Clinical Assessment in Neuropsychiatry; NPI, Neuropsychiatric Inventory; MDS, Minimum Data S…	RACF residents. Keister (2006) found residents with an internal locus of control and who appraised the relocation to an RACF as challenging were less likely to experience anxiety post-one week relocation, while receiving more information (obtaining informational support) was a significant predictor of higher anxiety. Relocating to dependent living compared to an independent living facility, resid…	N/A	N/A		Population			Outcome			No	review questions	a search strategy	inclusion/exclusion criteria	a risk of bias assessment				Partial Yes			No	searched at least 2 databases (relevant to research question)	provided key word and/or search strategy	justified publication restrictions (e.g. language)	searched the reference lists/bibliographies of included studies
446	Creighton, A. S.,Davison, T. E.,Kissane, D. W. (2017). The correlates of anxiety among older adults in nursing homes and other residential aged care facilities: a systematic review Int J Geriatr Psychiatry, 32(2), 141-154	CW	4																									Population			Outcome			No	review questions	a search strategy	inclusion/exclusion criteria	a risk of bias assessment				Partial Yes			No	searched at least 2 databases (relevant to research question)	provided key word and/or search strategy	justified publication restrictions (e.g. language)	searched the reference lists/bibliographies of included studies
650	Denkinger, M. D.,Lukas, A.,Nikolaus, T.,Hauer, K. (2015). Factors associated with fear of falling and associated activity restriction in community-dwelling older adults: a systematic review Am J Geriatr Psychiatry, 23(1), 72-86	IA	4	Denkinger, M. D.,Lukas, A.,Nikolaus, T.,Hauer, K.,	In a review by Scheffer et al. in 2008,3 a list of known risk factors from cross-sectional and longitudinal studies with publication dates until 2006 was reported. To identify additional predictors and analyze those previously mentioned, we performed an updated, comprehensive, and systematic literature search linked to and stratified according to the various aspects of FOF.	20	Cohort studies	N/A	Case control studies	N/A	Cross-sectional studies	N/A	Other design (specify, n)	N/A	January 2006 to October 2013	October 2013	N/A	NA	N/A	N/A	N/A	Fear of falling (FOF)	FOF, including single questions (“are you afraid of falling” and others) and the Consequence of falling Scale The Consequence of falling Scale does not include questions about self-efficacy during everyday tasks and does not ask about activity avoidance. It represents a more detailed assessment of feared consequences and therefore mainly relates to the classic fear of falling construct. The secon…	Across all domains, robust associations can be found only for impaired function and balance, female gender, and the use of a walking aid. Also, chronic pain, urinary incontinence, heart disease (not specifically disentangled in the studies cited, therefore including heart failure, coronary heart disease, and maybe others), and specific diseases such as visual field loss due to glaucoma, hypertens…	N/A	N/A	N/A
650	Denkinger, M. D.,Lukas, A.,Nikolaus, T.,Hauer, K. (2015). Factors associated with fear of falling and associated activity restriction in community-dwelling older adults: a systematic review Am J Geriatr Psychiatry, 23(1), 72-86	IN	4	Denkinger, M. D.,Lukas, A.,Nikolaus, T.,Hauer, K.,	In a review by Scheffer et al. in 2008,3 a list of known risk factors from cross-sectional and longitudinal studies with publication dates until 2006 was reported. To identify additional predictors and analyze those previously mentioned, we performed an updated, comprehensive, and systematic literature search linked to and stratified according to the various aspects of FOF.	20	Cohort studies	N/A	Case control studies	N/A	Cross-sectional studies	N/A	Other design (specify, n)	N/A	January 2006 to October 2013	October 2013	N/A	NA	N/A	N/A	N/A	Fear of falling (FOF)	FOF, including single questions (“are you afraid of falling” and others) and the Consequence of falling Scale The Consequence of falling Scale does not include questions about self-efficacy during everyday tasks and does not ask about activity avoidance. It represents a more detailed assessment of feared consequences and therefore mainly relates to the classic fear of falling construct. The secon…	Across all domains, robust associations can be found only for impaired function and balance, female gender, and the use of a walking aid. Also, chronic pain, urinary incontinence, heart disease (not specifically disentangled in the studies cited, therefore including heart failure, coronary heart disease, and maybe others), and specific diseases such as visual field loss due to glaucoma, hypertens…	N/A	N/A	N/A	Population			Outcome			No	review questions	a search strategy	inclusion/exclusion criteria					No			No	searched at least 2 databases (relevant to research question)
650	Denkinger, M. D.,Lukas, A.,Nikolaus, T.,Hauer, K. (2015). Factors associated with fear of falling and associated activity restriction in community-dwelling older adults: a systematic review Am J Geriatr Psychiatry, 23(1), 72-86	CW	4																									Population			Outcome			No	review questions	a search strategy	inclusion/exclusion criteria					No			No	searched at least 2 databases (relevant to research question)
2604	Fonseca-Rodrigues, D.,Rodrigues, A.,Martins, T.,Pinto, J.,Amorim, D.,Almeida, A.,Pinto-Ribeiro, F. (2022). Correlation between pain severity and levels of anxiety and depression in osteoarthritis patients: A systematic review and meta-analysis Rheumatology (United Kingdom), 61(1)(#issue#), 53-75	IA	4	Fonseca et al., 2022	To assess the correlation between pain severity and depressive and anxious symptomatology in OA patients	n = 121 for qualitative, n = 39 for meta-analysis	Cohort studies	7	Case control studies	1	Cross-sectional studies	113			Up to January 2020	January 14, 2020	No specific age cut-offs: studies performed in clinically diagnosed OA patients, based on the ACR criteria or a combination of clinical and radiological data;	38085	64.3	63%	- Countries included USA, Turkey, China, South Korea, Australia, Nigeria, The Netherlands, France, Europe, Denmark, Egypt, Taiwan, Finland, Switzerland, Canada, Italy, Ireland	Anxiety	HADS, STAI-T, GAD-7, PROMIS, DASS21, BAI	- Pain severity was correlated to anxiety levels.	None reported.	None reported.
2604	Fonseca-Rodrigues, D.,Rodrigues, A.,Martins, T.,Pinto, J.,Amorim, D.,Almeida, A.,Pinto-Ribeiro, F. (2022). Correlation between pain severity and levels of anxiety and depression in osteoarthritis patients: A systematic review and meta-analysis Rheumatology (United Kingdom), 61(1)(#issue#), 53-75	IN	4	Fonseca et al., 2022	To assess the correlation between pain severity and depressive and anxious symptomatology in OA patients	n = 121 for qualitative, n = 39 for meta-analysis	Cohort studies	7	Case control studies	1	Cross-sectional studies	113			Up to January 2020	January 14, 2020	No specific age cut-offs: studies performed in clinically diagnosed OA patients, based on the ACR criteria or a combination of clinical and radiological data;	38085	64.3	63%	- Countries included USA, Turkey, China, South Korea, Australia, Nigeria, The Netherlands, France, Europe, Denmark, Egypt, Taiwan, Finland, Switzerland, Canada, Italy, Ireland	Anxiety	HADS, STAI-T, GAD-7, PROMIS, DASS21, BAI	- Pain severity was correlated to anxiety levels.	None reported.	None reported.		Population			Outcome			No	review questions	a search strategy	inclusion/exclusion criteria	a risk of bias assessment				Partial Yes			No	searched at least 2 databases (relevant to research question)	provided key word and/or search strategy	justified publication restrictions (e.g. language)
2604	Fonseca-Rodrigues, D.,Rodrigues, A.,Martins, T.,Pinto, J.,Amorim, D.,Almeida, A.,Pinto-Ribeiro, F. (2022). Correlation between pain severity and levels of anxiety and depression in osteoarthritis patients: A systematic review and meta-analysis Rheumatology (United Kingdom), 61(1)(#issue#), 53-75	CW	4																									Population			Outcome			No	review questions	a search strategy	inclusion/exclusion criteria	a risk of bias assessment				Partial Yes			No	searched at least 2 databases (relevant to research question)	provided key word and/or search strategy	justified publication restrictions (e.g. language)
92	Gambaro, E.,Gramaglia, C.,Azzolina, D.,Campani, D.,Molin, A. D.,Zeppegno, P. (2022). The complex associations between late life depression, fear of falling and risk of falls. A systematic review and meta-analysis Ageing Res Rev, 73(101532), 101532	AS	4																									Population			Outcome			No		a search strategy	inclusion/exclusion criteria	a risk of bias assessment	a meta-analysis/synthesis plan, if appropriate, and			No			No	searched at least 2 databases (relevant to research question)	provided key word and/or search strategy	justified publication restrictions (e.g. language)
92	Gambaro, E.,Gramaglia, C.,Azzolina, D.,Campani, D.,Molin, A. D.,Zeppegno, P. (2022). The complex associations between late life depression, fear of falling and risk of falls. A systematic review and meta-analysis Ageing Res Rev, 73(101532), 101532	IN	4																									Population			Outcome			No		a search strategy	inclusion/exclusion criteria	a risk of bias assessment	a meta-analysis/synthesis plan, if appropriate, and			No			No	searched at least 2 databases (relevant to research question)	provided key word and/or search strategy	justified publication restrictions (e.g. language)
92	Gambaro, E.,Gramaglia, C.,Azzolina, D.,Campani, D.,Molin, A. D.,Zeppegno, P. (2022). The complex associations between late life depression, fear of falling and risk of falls. A systematic review and meta-analysis Ageing Res Rev, 73(101532), 101532	AS	4	Gambaro, 2022	This study aims to conduct a systematic review and meta-analysis to bridge the existing gap in literature about the association between depressive symptomatology, FOF, use of antidepressant therapy and falls, also identifying a possible effect of the study quality on the outcome. Review focused on adults 60 years of age and older.	18	Cohort studies	12			Cross-sectional studies	5	Other design (specify, n)	observational study, 1	- May, 2020	27, July, 2020	Age over or equal to 60 years	50862	77.8 years (CI: 76.0-80.8)	61.1%	Diagnosis of depression or treatment for depression mentioned both as a clinical diagnosis in older patient, and as a predictor/consequence of falls	fear of falling	FES, MFES	Seven of the 18 included studies investigated fear of falling (FOF), and most of those studies found a relationship between depression and FOF. One study reported a strong association between FOF and depression (OR = 2.64, CI: 1.25–5.58), while pooling data from three studies showed a strong association between depression and FOF (OR = 2.85, CI: 1.66–4.90). The results of this review were consist…	N/A	NR	N/A
92	Gambaro, E.,Gramaglia, C.,Azzolina, D.,Campani, D.,Molin, A. D.,Zeppegno, P. (2022). The complex associations between late life depression, fear of falling and risk of falls. A systematic review and meta-analysis Ageing Res Rev, 73(101532), 101532	IN	4	Gambaro, 2022	This study aims to conduct a systematic review and meta-analysis to bridge the existing gap in literature about the association between depressive symptomatology, FOF, use of antidepressant therapy and falls, also identifying a possible effect of the study quality on the outcome. Review focused on adults 60 years of age and older.	18	Cohort studies	12			Cross-sectional studies	5	Other design (specify, n)	observational study, 1	- May, 2020	27, July, 2020	Age over or equal to 60 years	50862	77.8 years (CI: 76.0-80.8)	61.1%	Diagnosis of depression or treatment for depression mentioned both as a clinical diagnosis in older patient, and as a predictor/consequence of falls	fear of falling	FES, MFES	Seven of the 18 included studies investigated fear of falling (FOF), and most of those studies found a relationship between depression and FOF. One study reported a strong association between FOF and depression (OR = 2.64, CI: 1.25–5.58), while pooling data from three studies showed a strong association between depression and FOF (OR = 2.85, CI: 1.66–4.90). The results of this review were consist…	N/A	NR	N/A
350	Grenier, S.,Payette, M. C.,Gunther, B.,Askari, S.,Desjardins, F. F.,Raymond, B.,Berbiche, D. (2019). Association of age and gender with anxiety disorders in older adults: A systematic review and meta-analysis Int J Geriatr Psychiatry, 34(3), 397-407	IA	4	Grenier, S.,Payette, M. C.,Gunther, B.,Askari, S.,Desjardins, F. F.,Raymond, B.,Berbiche, D., 2018	To provide an estimate of 12‐month and lifetime prevalence of Diagnostic and Statistical Manual of Mental Disorders, 4th edition (DSM‐IV) anxiety disorders in older adults based on published studies on this topic and to identify the impact of gender and age	38	Cohort studies	N/A	Case control studies	N/A	Cross-sectional studies	N/A	Other design (specify, n)	N/A	1996	December 1 2016; Pubmed searched again: April 9 2018	N/A	75,481	N/A	N/A		The summary effects indicated that the most prevalent (12 month and lifetime) anxiety disorders were specific phobia, PTSD, and GAD. Anxiety disorders remain largely underdiagnosed and undertreated in older adults. Even though older adulthood can comprise over four decades of our lives, we still have little knowledge of how the prevalence of anxiety disorders evolves through these years. • It als…	Anxiety and Related Disorders Interview Schedule (ADIS), Alcohol Use Disorder and Associated Disabilities Interview Schedule (AUDADIS), Composite International Diagnostic Interview (CIDI), and Mini‐International Neuropsychiatric Interview (MINI)	12‐month prevalence of anxiety disorders was higher in women, except for OCD, for which prevalence was equal among men and women. The inclusion of fear of falling would most likely substantially increase the reported prevalence of this disorder in older adults and reverse the trend of decreasing prevalence with age, as a systematic review found that studies generally report that fear of falling p…	N/A	N/A	N/A
350	Grenier, S.,Payette, M. C.,Gunther, B.,Askari, S.,Desjardins, F. F.,Raymond, B.,Berbiche, D. (2019). Association of age and gender with anxiety disorders in older adults: A systematic review and meta-analysis Int J Geriatr Psychiatry, 34(3), 397-407	IN	4	Grenier, S.,Payette, M. C.,Gunther, B.,Askari, S.,Desjardins, F. F.,Raymond, B.,Berbiche, D., 2018	To provide an estimate of 12‐month and lifetime prevalence of Diagnostic and Statistical Manual of Mental Disorders, 4th edition (DSM‐IV) anxiety disorders in older adults based on published studies on this topic and to identify the impact of gender and age	38	Cohort studies	N/A	Case control studies	N/A	Cross-sectional studies	N/A	Other design (specify, n)	N/A	1996	December 1 2016; Pubmed searched again: April 9 2018	N/A	75,481	N/A	N/A		The summary effects indicated that the most prevalent (12 month and lifetime) anxiety disorders were specific phobia, PTSD, and GAD. Anxiety disorders remain largely underdiagnosed and undertreated in older adults. Even though older adulthood can comprise over four decades of our lives, we still have little knowledge of how the prevalence of anxiety disorders evolves through these years. • It als…	Anxiety and Related Disorders Interview Schedule (ADIS), Alcohol Use Disorder and Associated Disabilities Interview Schedule (AUDADIS), Composite International Diagnostic Interview (CIDI), and Mini‐International Neuropsychiatric Interview (MINI)	12‐month prevalence of anxiety disorders was higher in women, except for OCD, for which prevalence was equal among men and women. The inclusion of fear of falling would most likely substantially increase the reported prevalence of this disorder in older adults and reverse the trend of decreasing prevalence with age, as a systematic review found that studies generally report that fear of falling p…	N/A	N/A	N/A
350	Grenier, S.,Payette, M. C.,Gunther, B.,Askari, S.,Desjardins, F. F.,Raymond, B.,Berbiche, D. (2019). Association of age and gender with anxiety disorders in older adults: A systematic review and meta-analysis Int J Geriatr Psychiatry, 34(3), 397-407	AS	4																									Population			Outcome			No	review questions	a search strategy	inclusion/exclusion criteria		a meta-analysis/synthesis plan, if appropriate, and	a plan for investigating causes of heterogeneity		No			No	searched at least 2 databases (relevant to research question)	provided key word and/or search strategy	justified publication restrictions (e.g. language)
350	Grenier, S.,Payette, M. C.,Gunther, B.,Askari, S.,Desjardins, F. F.,Raymond, B.,Berbiche, D. (2019). Association of age and gender with anxiety disorders in older adults: A systematic review and meta-analysis Int J Geriatr Psychiatry, 34(3), 397-407	IN	4		AS																							Population			Outcome			No	review questions	a search strategy	inclusion/exclusion criteria		a meta-analysis/synthesis plan, if appropriate, and	a plan for investigating causes of heterogeneity		No			No	searched at least 2 databases (relevant to research question)	provided key word and/or search strategy	justified publication restrictions (e.g. language)
209	Hovenkamp-Hermelink, J. H. M.,Jeronimus, B. F.,Myroniuk, S.,Riese, H.,Schoevers, R. A. (2021). Predictors of persistence of anxiety disorders across the lifespan: a systematic review Lancet Psychiatry, 8(5), 428-443	IA	4	(Havenkamp-Hermelink et al., 2021)	Evaluate and synthesise all predictors of anxiety disorder persistence using a system of weights that guided our interpretation of the evidence (Review did not focus on older adult population)	48	Cohort studies	20					Other design (specify, n)	Not stated	Jan 1 1980	Dec 1 2019	N/A	29690	3 to 85 years	58% to 78%	N/A	The strongest predictors for anxiety disorder persistence were clinical and psychological characteristics. Different psychological factors were tested, such as avoidance, neuroticism, extraversion, rumination, and anxiety sensitivity. Also, a range of clinical factors, such as anxiety symptom severity and comorbid other anxiety disorders, were inconclusive. Besides, having comorbid personality di…	ADIS=Anxiety Disorders Interview Schedule for DSM-IV. ADIS-R=Anxiety Disorders Interview Schedule for DSM-IV Revised. AMSTEL=Amsterdam Study of the Elderly. AUDADIS-IV=Alcohol Use Disorder and Associated Disabilities Interview Schedule-DSM IV Version. BAI=Beck Anxiety Inventory. BCAMHS=British Child and Adolescent Mental Health Surveys. CAMELS=Child/Adolescent Anxiety Multimodal Extended Long-ter…	Factors that were associated with a persistent course were predominantly clinical and psychological characteristics. Strong clinical predictors of persistent anxiety disorders included having more panic attacks, having comorbid personality disorders, and recent treatment seeking. Poor clinical status after treatment was moderately associated with persistence. Psychological characteristics that ma…	N/A	N/A	This systematic review combined data across all age groups. and only 4 out of the 48 included studies focused on older adults. The validity of the results should be approached with caution.
209	Hovenkamp-Hermelink, J. H. M.,Jeronimus, B. F.,Myroniuk, S.,Riese, H.,Schoevers, R. A. (2021). Predictors of persistence of anxiety disorders across the lifespan: a systematic review Lancet Psychiatry, 8(5), 428-443	IN	4	(Havenkamp-Hermelink et al., 2021)	Evaluate and synthesise all predictors of anxiety disorder persistence using a system of weights that guided our interpretation of the evidence (Review did not focus on older adult population)	48	Cohort studies	20					Other design (specify, n)	Not stated	Jan 1 1980	Dec 1 2019	N/A	29690	3 to 85 years	58% to 78%	N/A	The strongest predictors for anxiety disorder persistence were clinical and psychological characteristics. Different psychological factors were tested, such as avoidance, neuroticism, extraversion, rumination, and anxiety sensitivity. Also, a range of clinical factors, such as anxiety symptom severity and comorbid other anxiety disorders, were inconclusive. Besides, having comorbid personality di…	ADIS=Anxiety Disorders Interview Schedule for DSM-IV. ADIS-R=Anxiety Disorders Interview Schedule for DSM-IV Revised. AMSTEL=Amsterdam Study of the Elderly. AUDADIS-IV=Alcohol Use Disorder and Associated Disabilities Interview Schedule-DSM IV Version. BAI=Beck Anxiety Inventory. BCAMHS=British Child and Adolescent Mental Health Surveys. CAMELS=Child/Adolescent Anxiety Multimodal Extended Long-ter…	Factors that were associated with a persistent course were predominantly clinical and psychological characteristics. Strong clinical predictors of persistent anxiety disorders included having more panic attacks, having comorbid personality disorders, and recent treatment seeking. Poor clinical status after treatment was moderately associated with persistence. Psychological characteristics that ma…	N/A	N/A	This systematic review combined data across all age groups. and only 4 out of the 48 included studies focused on older adults. The validity of the results should be approached with caution.
209	Hovenkamp-Hermelink, J. H. M.,Jeronimus, B. F.,Myroniuk, S.,Riese, H.,Schoevers, R. A. (2021). Predictors of persistence of anxiety disorders across the lifespan: a systematic review Lancet Psychiatry, 8(5), 428-443	AS	4																									Population			Outcome	Timeframe for follow-up	2 years	No	review questions	a search strategy	inclusion/exclusion criteria	a risk of bias assessment				Partial Yes	OR Explanation for including only NRSI		Yes	searched at least 2 databases (relevant to research question)	provided key word and/or search strategy	justified publication restrictions (e.g. language)
209	Hovenkamp-Hermelink, J. H. M.,Jeronimus, B. F.,Myroniuk, S.,Riese, H.,Schoevers, R. A. (2021). Predictors of persistence of anxiety disorders across the lifespan: a systematic review Lancet Psychiatry, 8(5), 428-443	CW	4																									Population			Outcome	Timeframe for follow-up	2 years	No	review questions	a search strategy	inclusion/exclusion criteria	a risk of bias assessment				Partial Yes	OR Explanation for including only NRSI		Yes	searched at least 2 databases (relevant to research question)	provided key word and/or search strategy	justified publication restrictions (e.g. language)
150	Hwang, Y.,Massimo, L.,Hodgson, N. (2020). Modifiable factors associated with anxiety in persons with dementia: An integrative review Geriatr Nurs, 41(6), 852-862	SNS	4																									Population			Outcome			No								No			No	searched at least 2 databases (relevant to research question)	provided key word and/or search strategy
150	Hwang, Y.,Massimo, L.,Hodgson, N. (2020). Modifiable factors associated with anxiety in persons with dementia: An integrative review Geriatr Nurs, 41(6), 852-862	IN	4																									Population			Outcome			No								No			No	searched at least 2 databases (relevant to research question)	provided key word and/or search strategy
150	Hwang, Y.,Massimo, L.,Hodgson, N. (2020). Modifiable factors associated with anxiety in persons with dementia: An integrative review Geriatr Nurs, 41(6), 852-862	AS	4	Hwang, 2020	The purpose of this integrative review was to examine factors related to the presence of anxiety in person with dementia (PWD) and to identify potentially modifiable factors among them.	24	Cohort studies	5			Cross-sectional studies	18			January, 2009 - July, 2019	5, July, 2019	N/A	4448	N/A	N/A	Persons with dementia	anxiety	Neuropsychiatric Inventory (NPI), Rating Anxiety in Dementia scale, Hospital Anxiety and Depression Scale, Hamilton Anxiety Scale, Self-Rating Anxiety Scale, Philadelphia Geriatric Center Apparent Affect Rating Scale, Behavioral Pathology in Alzheimer’s Disease Rating Scale, Pain Anxiety Symptom Scale	Reduction in the gray matter volume in the right precuneus and inferior parietal lobule of the brain, as well as hyper perfusion in the bilateral anterior cingulate cortices, were related to greater anxiety in persons with dementia. While two studies reported that poor cognition was related to having anxiety in persons with dementia, one study reported that poor cognition was related to less wors…	Good physical health, better quality of life, self-concept regarding family, positive views about self and others in attachment, and more internalized shame were related to less anxiety in persons with dementia.	N/A	Did not include results of the 3 qualitative studies (integrative review) - so feelings of loss of control was not included (as the finding was only from 1 qualitative study)
150	Hwang, Y.,Massimo, L.,Hodgson, N. (2020). Modifiable factors associated with anxiety in persons with dementia: An integrative review Geriatr Nurs, 41(6), 852-862	IN	4	Hwang, 2020	The purpose of this integrative review was to examine factors related to the presence of anxiety in person with dementia (PWD) and to identify potentially modifiable factors among them.	24	Cohort studies	5			Cross-sectional studies	18			January, 2009 - July, 2019	5, July, 2019	N/A	4448	N/A	N/A	Persons with dementia	anxiety	Neuropsychiatric Inventory (NPI), Rating Anxiety in Dementia scale, Hospital Anxiety and Depression Scale, Hamilton Anxiety Scale, Self-Rating Anxiety Scale, Philadelphia Geriatric Center Apparent Affect Rating Scale, Behavioral Pathology in Alzheimer’s Disease Rating Scale, Pain Anxiety Symptom Scale	Reduction in the gray matter volume in the right precuneus and inferior parietal lobule of the brain, as well as hyper perfusion in the bilateral anterior cingulate cortices, were related to greater anxiety in persons with dementia. While two studies reported that poor cognition was related to having anxiety in persons with dementia, one study reported that poor cognition was related to less wors…	Good physical health, better quality of life, self-concept regarding family, positive views about self and others in attachment, and more internalized shame were related to less anxiety in persons with dementia.	N/A	Did not include results of the 3 qualitative studies (integrative review) - so feelings of loss of control was not included (as the finding was only from 1 qualitative study)
1084	Kang, H.,Kim, H. (2022). Ageism and Psychological Well-Being Among Older Adults: A Systematic Review Gerontol Geriatr Med, 8(23337214221087023), 23337214221087023	IA	4	Kang, 2022	This study reviewed quantitative studies of the relationship between ageism and psychological well-being of older adults.	13	Cohort studies	2			Cross-sectional studies	11			- August, 2019	31, August, 2019	60 years of age and older	12599	62.49 - 77.4 years	32.0 - 100.0%	Focus on ageism without any other forms of discrimination	anxiety	DASS-21	Discrimination is associated with an increase in stress and anxiety. Ageism experience is significantly related to the prevalence of stress and anxiety disorders. In one study, ageism experience had statistically significant effects on depression (B=.023, p<.001). Thus, ageism is negatively associated with older adults' psychological health, causing mental health issues such as anxiety.	N/A	N/A
1084	Kang, H.,Kim, H. (2022). Ageism and Psychological Well-Being Among Older Adults: A Systematic Review Gerontol Geriatr Med, 8(23337214221087023), 23337214221087023	AS	4	Kang, 2022	This study reviewed quantitative studies of the relationship between ageism and psychological well-being of older adults.	13	Cohort studies	2			Cross-sectional studies	11			- August, 2019	31, August, 2019	60 years of age and older	12599	62.49 - 77.4 years	32.0 - 100.0%	Focus on ageism without any other forms of discrimination	anxiety	DASS-21	Discrimination is associated with an increase in stress and anxiety. Ageism experience is significantly related to the prevalence of stress and anxiety disorders. In one study, ageism experience had statistically significant effects on depression (B=.023, p<.001). Thus, ageism is negatively associated with older adults' psychological health, causing mental health issues such as anxiety.	N/A	N/A		Population	Intervention	Comparator group	Outcome			Yes	review questions	a search strategy	inclusion/exclusion criteria	a risk of bias assessment				Partial Yes			No	searched at least 2 databases (relevant to research question)	provided key word and/or search strategy	justified publication restrictions (e.g. language)	searched the reference lists/bibliographies of included studies
1084	Kang, H.,Kim, H. (2022). Ageism and Psychological Well-Being Among Older Adults: A Systematic Review Gerontol Geriatr Med, 8(23337214221087023), 23337214221087023	IN	4																									Population	Intervention	Comparator group	Outcome			Yes	review questions	a search strategy	inclusion/exclusion criteria	a risk of bias assessment				Partial Yes			No	searched at least 2 databases (relevant to research question)	provided key word and/or search strategy	justified publication restrictions (e.g. language)	searched the reference lists/bibliographies of included studies
1027	Lee, Aryb,Leong, I.,Lau, G.,Tan, A. W.,Ho, R. C. M.,Ho, C. S. H.,Chen, M. Z. (2023). Depression and anxiety in older adults with cancer: Systematic review and meta-summary of risk, protective and exacerbating factors Gen Hosp Psychiatry, 81(#issue#), 32-42	IA	4																									Population			Outcome			No	review questions	a search strategy	inclusion/exclusion criteria	a risk of bias assessment	a meta-analysis/synthesis plan, if appropriate, and	a plan for investigating causes of heterogeneity		Partial Yes			No	searched at least 2 databases (relevant to research question)	provided key word and/or search strategy
1027	Lee, Aryb,Leong, I.,Lau, G.,Tan, A. W.,Ho, R. C. M.,Ho, C. S. H.,Chen, M. Z. (2023). Depression and anxiety in older adults with cancer: Systematic review and meta-summary of risk, protective and exacerbating factors Gen Hosp Psychiatry, 81(#issue#), 32-42	IN	4																									Population			Outcome			No	review questions	a search strategy	inclusion/exclusion criteria	a risk of bias assessment	a meta-analysis/synthesis plan, if appropriate, and	a plan for investigating causes of heterogeneity		Partial Yes			No	searched at least 2 databases (relevant to research question)	provided key word and/or search strategy
1027	Lee, Aryb,Leong, I.,Lau, G.,Tan, A. W.,Ho, R. C. M.,Ho, C. S. H.,Chen, M. Z. (2023). Depression and anxiety in older adults with cancer: Systematic review and meta-summary of risk, protective and exacerbating factors Gen Hosp Psychiatry, 81(#issue#), 32-42	IA	4	Lee, Aryb,Leong, I.,Lau, G.,Tan, A. W.,Ho, R. C. M.,Ho, C. S. H.,Chen, M. Z., 2023	To systematically evaluate the risk factors of depression and anxiety in older adults with cancer.	33	Cohort studies	33							2000 till 2022	N/A	N/A	N/A	N/A	N/A	N/A	Anxiety	HADS; Diagnosis according to the International Statistical Classification of Diseases; Revised Psychosocial Screen for Cancer (PSSCAN-R)	Receiving androgen deprivation therapy was a risk factor for anxiety with the risk being greater the longer it was used. High degree of social support protective and poor or lack of support exacerbates for anxiety. Similarly, being unmarried, divorced or separated predisposed patients to anxiety, so, higher education was found protective against anxiety. The female gender have more anxiety. Besid…	N/A	N/A	N/A
1027	Lee, Aryb,Leong, I.,Lau, G.,Tan, A. W.,Ho, R. C. M.,Ho, C. S. H.,Chen, M. Z. (2023). Depression and anxiety in older adults with cancer: Systematic review and meta-summary of risk, protective and exacerbating factors Gen Hosp Psychiatry, 81(#issue#), 32-42	IN	4	Lee, Aryb,Leong, I.,Lau, G.,Tan, A. W.,Ho, R. C. M.,Ho, C. S. H.,Chen, M. Z., 2023	To systematically evaluate the risk factors of depression and anxiety in older adults with cancer.	33	Cohort studies	33							2000 till 2022	N/A	N/A	N/A	N/A	N/A	N/A	Anxiety	HADS; Diagnosis according to the International Statistical Classification of Diseases; Revised Psychosocial Screen for Cancer (PSSCAN-R)	Receiving androgen deprivation therapy was a risk factor for anxiety with the risk being greater the longer it was used. High degree of social support protective and poor or lack of support exacerbates for anxiety. Similarly, being unmarried, divorced or separated predisposed patients to anxiety, so, higher education was found protective against anxiety. The female gender have more anxiety. Besid…	N/A	N/A	N/A
345	Pai, H. C.,Li, C. C.,Tsai, S. M.,Pai, Y. C. (2019). Association between illness representation and psychological distress in stroke patients: A systematic review and meta-analysis Int J Nurs Stud, 94(#issue#), 42-50	IA	4	Pai, H. C.,Li, C. C.,Tsai, S. M.,Pai, Y. C., 2019	H1. Stroke patients’ greater perceived identity, timeline-acute/ chronic, timeline-cyclical, consequences, and emotional responses are associated with higher depression. H2. Stroke patients’ greater perceived personal control, treatment control, and illness coherence are associated with lower depression. H3. Stroke patients’ greater perceived identity, timeline-acute/ chronic, timeline-cyclical, …	7	Cohort studies	N/A	Case control studies	N/A	Cross-sectional studies	4	Other design (specify, n)	Correlational(1); Long(2)	January 1990	October 2018	N/A	507	N/A	236		It was found that stroke patients’ perception of a strong illness identity, timeline-acute/ chronic, timeline-cyclical, consequences, and emotional responses were significantly and positively related to anxiety and depression.	Hospital Anxiety and Depression Scale (HADS); Recovery Locus of Control Scale (RLOC); Ways of Coping Questionnaire (WOC); Confidence in Recovery, Desire for the Video; Illness Perception Questionnaire-Revised (IPQ-R)	Personal control, treatment control, and illness coherence	N/A	N/A	N/A
345	Pai, H. C.,Li, C. C.,Tsai, S. M.,Pai, Y. C. (2019). Association between illness representation and psychological distress in stroke patients: A systematic review and meta-analysis Int J Nurs Stud, 94(#issue#), 42-50	IN	4	Pai, H. C.,Li, C. C.,Tsai, S. M.,Pai, Y. C., 2019	H1. Stroke patients’ greater perceived identity, timeline-acute/ chronic, timeline-cyclical, consequences, and emotional responses are associated with higher depression. H2. Stroke patients’ greater perceived personal control, treatment control, and illness coherence are associated with lower depression. H3. Stroke patients’ greater perceived identity, timeline-acute/ chronic, timeline-cyclical, …	7	Cohort studies	N/A	Case control studies	N/A	Cross-sectional studies	4	Other design (specify, n)	Correlational(1); Long(2)	January 1990	October 2018	N/A	507	N/A	236		It was found that stroke patients’ perception of a strong illness identity, timeline-acute/ chronic, timeline-cyclical, consequences, and emotional responses were significantly and positively related to anxiety and depression.	Hospital Anxiety and Depression Scale (HADS); Recovery Locus of Control Scale (RLOC); Ways of Coping Questionnaire (WOC); Confidence in Recovery, Desire for the Video; Illness Perception Questionnaire-Revised (IPQ-R)	Personal control, treatment control, and illness coherence	N/A	N/A	N/A
345	Pai, H. C.,Li, C. C.,Tsai, S. M.,Pai, Y. C. (2019). Association between illness representation and psychological distress in stroke patients: A systematic review and meta-analysis Int J Nurs Stud, 94(#issue#), 42-50	AS	4																									Population			Outcome			No	review questions	a search strategy	inclusion/exclusion criteria	a risk of bias assessment	a meta-analysis/synthesis plan, if appropriate, and	a plan for investigating causes of heterogeneity		Partial Yes			No	searched at least 2 databases (relevant to research question)	provided key word and/or search strategy	justified publication restrictions (e.g. language)
345	Pai, H. C.,Li, C. C.,Tsai, S. M.,Pai, Y. C. (2019). Association between illness representation and psychological distress in stroke patients: A systematic review and meta-analysis Int J Nurs Stud, 94(#issue#), 42-50	IN	4																									Population			Outcome			No	review questions	a search strategy	inclusion/exclusion criteria	a risk of bias assessment	a meta-analysis/synthesis plan, if appropriate, and	a plan for investigating causes of heterogeneity		Partial Yes			No	searched at least 2 databases (relevant to research question)	provided key word and/or search strategy	justified publication restrictions (e.g. language)
658	Parpa, E.,Tsilika, E.,Gennimata, V.,Mystakidou, K. (2015). Elderly cancer patients' psychopathology: a systematic review: aging and mental health Arch Gerontol Geriatr, 60(1), 9-15	IA	4	Parpa, 2014	The objective of this paper is to review the existing literature regarding the relationships between aging, cancer and psychiatric disorders or psychological problems, in order to propose an integrated point of view about psychological impact cancer in elderly patients.	102	Cohort studies	6			Cross-sectional studies	3	Other design (specify, n)	*See notes	1980 - 2013	N/A	65 years of age and older	N/A	N/A	N/A	Older adults with cancer and psychological-psychiatric problems/disorders	anxiety, death anxiety	HRSD/HRSA, HADS	Complications of cancer and its treatment can cause or exacerbate alterations in mood; for example, uncontrolled pain can cause anxiety, and higher levels of anxiety are associated with pain. In one study, many elderly cancer patients seemed anxious that they would have to move into a care home, indicating an association between the fear of one's inability to cope and anxiety (death anxiety). Age…	N/A	N/A	*Information on the 102 studies included was not provided (only information on 9 were provided so that's what I put in the breakdown). so I could not extract complete study design information
658	Parpa, E.,Tsilika, E.,Gennimata, V.,Mystakidou, K. (2015). Elderly cancer patients' psychopathology: a systematic review: aging and mental health Arch Gerontol Geriatr, 60(1), 9-15	AS	4	Parpa, 2014	The objective of this paper is to review the existing literature regarding the relationships between aging, cancer and psychiatric disorders or psychological problems, in order to propose an integrated point of view about psychological impact cancer in elderly patients.	102	Cohort studies	6			Cross-sectional studies	3	Other design (specify, n)	*See notes	1980 - 2013	N/A	65 years of age and older	N/A	N/A	N/A	Older adults with cancer and psychological-psychiatric problems/disorders	anxiety, death anxiety	HRSD/HRSA, HADS	Complications of cancer and its treatment can cause or exacerbate alterations in mood; for example, uncontrolled pain can cause anxiety, and higher levels of anxiety are associated with pain. In one study, many elderly cancer patients seemed anxious that they would have to move into a care home, indicating an association between the fear of one's inability to cope and anxiety (death anxiety). Age…	N/A	N/A	*Information on the 102 studies included was not provided (only information on 9 were provided so that's what I put in the breakdown). so I could not extract complete study design information	Population			Outcome			No	review questions	a search strategy	inclusion/exclusion criteria					No			No	searched at least 2 databases (relevant to research question)	provided key word and/or search strategy
658	Parpa, E.,Tsilika, E.,Gennimata, V.,Mystakidou, K. (2015). Elderly cancer patients' psychopathology: a systematic review: aging and mental health Arch Gerontol Geriatr, 60(1), 9-15	CW	4																									Population			Outcome			No	review questions	a search strategy	inclusion/exclusion criteria					No			No	searched at least 2 databases (relevant to research question)	provided key word and/or search strategy
603	Payette, M. C.,Belanger, C.,Leveille, V.,Grenier, S. (2016). Fall-Related Psychological Concerns and Anxiety among Community-Dwelling Older Adults: Systematic Review and Meta-Analysis PLoS One, 11(4), e0152848	IA	4	Payette, 2016	The purpose of the present study is to provide a quantitative summary of the relationship between anxiety and FRCPs among the community-dwelling older adults. Moreover, this study aims at evaluating if the strength of this relationship varies depending on the construct used. It will answer the following question: Are anxiety symptoms differently related to 1) fear of falling and 2) falls-efficacy…	20	Cohort studies	2	Case control studies	3	Cross-sectional studies	14	Other design (specify, n)	pre/post-test=1	1990 - June, 2015	10, June, 2015	65 years old or older	4738	77.12 years	N/A	Participants living in the community (community-dwelling older adults)	anxiety, fear-of-falling	GAI, HARS, C-GAD-7, STAI, GAS, HADS-A, GHQ, SCI-90-R, ICD-9, SAST	The mean correlation with anxiety/summary effect with the random model was 0.32 (95% CI: 0.22-0.40), Z=6.49, p<0.001 for fear of falling and 0.31 (95% CI: 0.23-0.40), Z=6.72, p<0.001 for falls-efficacy or balance confidence. For fear of falling, correlations with anxiety ranged from 0.00 to 0.68 across studies, and for falls-efficacy or balance confidence, they ranged from 0.14 to 0.52, indicatin…	N/A	N/A	I had to manually check each included study for study design (this information was not included in the systematic review), so that's where that info is from
603	Payette, M. C.,Belanger, C.,Leveille, V.,Grenier, S. (2016). Fall-Related Psychological Concerns and Anxiety among Community-Dwelling Older Adults: Systematic Review and Meta-Analysis PLoS One, 11(4), e0152848	AS	4	Payette, 2016	The purpose of the present study is to provide a quantitative summary of the relationship between anxiety and FRCPs among the community-dwelling older adults. Moreover, this study aims at evaluating if the strength of this relationship varies depending on the construct used. It will answer the following question: Are anxiety symptoms differently related to 1) fear of falling and 2) falls-efficacy…	20	Cohort studies	2	Case control studies	3	Cross-sectional studies	14	Other design (specify, n)	pre/post-test=1	1990 - June, 2015	10, June, 2015	65 years old or older	4738	77.12 years	N/A	Participants living in the community (community-dwelling older adults)	anxiety, fear-of-falling	GAI, HARS, C-GAD-7, STAI, GAS, HADS-A, GHQ, SCI-90-R, ICD-9, SAST	The mean correlation with anxiety/summary effect with the random model was 0.32 (95% CI: 0.22-0.40), Z=6.49, p<0.001 for fear of falling and 0.31 (95% CI: 0.23-0.40), Z=6.72, p<0.001 for falls-efficacy or balance confidence. For fear of falling, correlations with anxiety ranged from 0.00 to 0.68 across studies, and for falls-efficacy or balance confidence, they ranged from 0.14 to 0.52, indicatin…	N/A	N/A	I had to manually check each included study for study design (this information was not included in the systematic review), so that's where that info is from
603	Payette, M. C.,Belanger, C.,Leveille, V.,Grenier, S. (2016). Fall-Related Psychological Concerns and Anxiety among Community-Dwelling Older Adults: Systematic Review and Meta-Analysis PLoS One, 11(4), e0152848	IN	4																									Population			Outcome			No	review questions	a search strategy	inclusion/exclusion criteria	a risk of bias assessment	a meta-analysis/synthesis plan, if appropriate, and	a plan for investigating causes of heterogeneity		Partial Yes			No	searched at least 2 databases (relevant to research question)	provided key word and/or search strategy	justified publication restrictions (e.g. language)	searched the reference lists/bibliographies of included studies
603	Payette, M. C.,Belanger, C.,Leveille, V.,Grenier, S. (2016). Fall-Related Psychological Concerns and Anxiety among Community-Dwelling Older Adults: Systematic Review and Meta-Analysis PLoS One, 11(4), e0152848	CW	4																									Population			Outcome			No	review questions	a search strategy	inclusion/exclusion criteria	a risk of bias assessment	a meta-analysis/synthesis plan, if appropriate, and	a plan for investigating causes of heterogeneity		Partial Yes			No	searched at least 2 databases (relevant to research question)	provided key word and/or search strategy	justified publication restrictions (e.g. language)	searched the reference lists/bibliographies of included studies
673	Sagna, A.,Gallo, J. J.,Pontone, G. M. (2014). Systematic review of factors associated with depression and anxiety disorders among older adults with Parkinson's disease Parkinsonism Relat Disord, 20(7), 708-15	IA	4	Sagna, 2014	The purpose of this review was to examine the literature in order to capture both the most common and distinguishing factors associated with the co-occurrence of depression and anxiety disorders among older adults with PD. Identifying the factors involved in the comorbidity of depression and anxiety disorders will help optimize the level of care of older adults with PD and improve their quality o…	5			Case control studies	4	Cross-sectional studies	1			January 25 2013 to March 31 2013	31, March, 2013	Persons aged 60 years and older	The sample sizes varied from 63 to 314 participants including the comparison groups	The mean age of participants ranged from 63 years to 68 years	N/A	Older adults with Parkinson's Disease (PD)	Anxiety disorder	e State –Trait Anxiety Inventory (STAI); HAM-A; HRSD; SAS; DSSI	Data analysis revealed a significant association between autonomic symptoms, motor fluctuations, severity and frequency of motor symptoms, H/Y stage of Parkinson's Disease, age at onset, disease duration, and prevalence of anxiety disorders among older adults. While there was no association observed between the severity of disease and prevalence of anxiety disorders in one study, two other studie…	N/A	N/A
673	Sagna, A.,Gallo, J. J.,Pontone, G. M. (2014). Systematic review of factors associated with depression and anxiety disorders among older adults with Parkinson's disease Parkinsonism Relat Disord, 20(7), 708-15	AS	4	Sagna, 2014	The purpose of this review was to examine the literature in order to capture both the most common and distinguishing factors associated with the co-occurrence of depression and anxiety disorders among older adults with PD. Identifying the factors involved in the comorbidity of depression and anxiety disorders will help optimize the level of care of older adults with PD and improve their quality o…	5			Case control studies	4	Cross-sectional studies	1			January 25 2013 to March 31 2013	31, March, 2013	Persons aged 60 years and older	The sample sizes varied from 63 to 314 participants including the comparison groups	The mean age of participants ranged from 63 years to 68 years	N/A	Older adults with Parkinson's Disease (PD)	Anxiety disorder	e State –Trait Anxiety Inventory (STAI); HAM-A; HRSD; SAS; DSSI	Data analysis revealed a significant association between autonomic symptoms, motor fluctuations, severity and frequency of motor symptoms, H/Y stage of Parkinson's Disease, age at onset, disease duration, and prevalence of anxiety disorders among older adults. While there was no association observed between the severity of disease and prevalence of anxiety disorders in one study, two other studie…	N/A	N/A		Population			Outcome			No	review questions	a search strategy	inclusion/exclusion criteria					No	OR Explanation for including only NRSI		Yes	searched at least 2 databases (relevant to research question)	provided key word and/or search strategy
673	Sagna, A.,Gallo, J. J.,Pontone, G. M. (2014). Systematic review of factors associated with depression and anxiety disorders among older adults with Parkinson's disease Parkinsonism Relat Disord, 20(7), 708-15	IN	4																									Population			Outcome			No	review questions	a search strategy	inclusion/exclusion criteria					No	OR Explanation for including only NRSI		Yes	searched at least 2 databases (relevant to research question)	provided key word and/or search strategy
885	Scheffer, A. C.,Schuurmans, M. J.,van Dijk, N.,van der Hooft, T.,de Rooij, S. E. (2008). Fear of falling: measurement strategy, prevalence, risk factors and consequences among older persons Age Ageing, 37(1), 19-24	IA	4																									Population		Comparator group	Outcome			No								No			No	searched at least 2 databases (relevant to research question)	provided key word and/or search strategy		searched the reference lists/bibliographies of included studies
885	Scheffer, A. C.,Schuurmans, M. J.,van Dijk, N.,van der Hooft, T.,de Rooij, S. E. (2008). Fear of falling: measurement strategy, prevalence, risk factors and consequences among older persons Age Ageing, 37(1), 19-24	IN	4																									Population		Comparator group	Outcome			No								No			No	searched at least 2 databases (relevant to research question)	provided key word and/or search strategy		searched the reference lists/bibliographies of included studies
885	Scheffer, A. C.,Schuurmans, M. J.,van Dijk, N.,van der Hooft, T.,de Rooij, S. E. (2008). Fear of falling: measurement strategy, prevalence, risk factors and consequences among older persons Age Ageing, 37(1), 19-24	IA	4	Scheffer, A. C.,Schuurmans, M. J.,van Dijk, N.,van der Hooft, T.,de Rooij, S. E., 2008	The aims of this study were 4-fold: first, to study methods to measure FOF; second, to study the prevalence of FOF among fallers and non-fallers; third, to identify factors related to FOF; and last, to investigate the relationship between FOF and possible consequences among community-dwelling older persons.	28	Cohort studies	N/A	Case control studies	N/A	Cross-sectional studies	20	Other design (specify, n)	Prospective (n=8)	1990 to December 2006	N/A	N/A	N/A	N/A	N/A	N/A	Fear of Falling	Self-efficacy measures (i.e. measurements testing the ability to produce an intended result by oneself in relation to FOF), FOF measures and activity-related measures	The prevalence of FOF appeared to increase with age and to be higher in women. Dizziness was mentioned as a factor in five studies [7, 20, 24, 31, 34]. Self-rated health status was identified as a risk factor of FOF. Depression also appeared to be a risk factor in four studies. Also, problems with gait and balance as a risk factor for developing FOF. There is a relationship between gait abnormali…	N/A	N/A	N/A
885	Scheffer, A. C.,Schuurmans, M. J.,van Dijk, N.,van der Hooft, T.,de Rooij, S. E. (2008). Fear of falling: measurement strategy, prevalence, risk factors and consequences among older persons Age Ageing, 37(1), 19-24	IN	4	Scheffer, A. C.,Schuurmans, M. J.,van Dijk, N.,van der Hooft, T.,de Rooij, S. E., 2008	The aims of this study were 4-fold: first, to study methods to measure FOF; second, to study the prevalence of FOF among fallers and non-fallers; third, to identify factors related to FOF; and last, to investigate the relationship between FOF and possible consequences among community-dwelling older persons.	28	Cohort studies	N/A	Case control studies	N/A	Cross-sectional studies	20	Other design (specify, n)	Prospective (n=8)	1990 to December 2006	N/A	N/A	N/A	N/A	N/A	N/A	Fear of Falling	Self-efficacy measures (i.e. measurements testing the ability to produce an intended result by oneself in relation to FOF), FOF measures and activity-related measures	The prevalence of FOF appeared to increase with age and to be higher in women. Dizziness was mentioned as a factor in five studies [7, 20, 24, 31, 34]. Self-rated health status was identified as a risk factor of FOF. Depression also appeared to be a risk factor in four studies. Also, problems with gait and balance as a risk factor for developing FOF. There is a relationship between gait abnormali…	N/A	N/A	N/A
67	Silva, S.,Bartolo, A.,Santos, I. M.,Pereira, A.,Monteiro, S. (2022). Towards a Better Understanding of the Factors Associated with Distress in Elderly Cancer Patients: A Systematic Review Int J Environ Res Public Health, 19(6), 14	IA	4	Silva, 2022	this study aimed to conduct a narrower review of the existing literature on the relationship between sociodemographic, clinical, and psychosocial factors and emotional distress of elderly people with cancer.	20	Cohort studies	5			Cross-sectional studies	15			March 2021	December 2021	The definition of elderly was not consensual; in some studies, the term elderly was applied to someone over 60 years of age while in others, it was someone over 65 or 70 years of age.	The sample size of the different studies ranged between 42 and 53,821 - (M = 3904; MD = 252.5; SD = 12,079)	RRanged between 60 and 98 years (M = 70.8; SD = 5.6).	Average of 48%		(1) Age, cancer type, and cancer treatment on symptoms of anxiety and/or depression in elderly patients is not yet well established. (2) emotional distress of elderly cancer patients depends on a myriad of factors that are not exclusive, but coexisting determinants of health.	Medical Outcomes Study (MOS); disease-specific social support scale (SSUK-8); Luben social network scale (LSNS-6); EORTC Quality of Life Questionnaire (EORTC QLQ-C30); QoL function scales including social function; Mini Mental State; Mental Test Score (MTS); Adult Hope Scale and Herth Hope Index;	The presence of multiple comorbidities is revealed in this review as a risk factor for depression and anxiety; the prevalence of anxiety and depression was significantly higher in cancer patients with pain than for those without pain; anxiety disorders associated with pain in elderly cancer patients decreased after treatment with analgesics; a higher risk of depression and anxiety was observed in…	N/A	N/A	N/A
67	Silva, S.,Bartolo, A.,Santos, I. M.,Pereira, A.,Monteiro, S. (2022). Towards a Better Understanding of the Factors Associated with Distress in Elderly Cancer Patients: A Systematic Review Int J Environ Res Public Health, 19(6), 14	AS	4	Silva, 2022	this study aimed to conduct a narrower review of the existing literature on the relationship between sociodemographic, clinical, and psychosocial factors and emotional distress of elderly people with cancer.	20	Cohort studies	5			Cross-sectional studies	15			March 2021	December 2021	The definition of elderly was not consensual; in some studies, the term elderly was applied to someone over 60 years of age while in others, it was someone over 65 or 70 years of age.	The sample size of the different studies ranged between 42 and 53,821 - (M = 3904; MD = 252.5; SD = 12,079)	RRanged between 60 and 98 years (M = 70.8; SD = 5.6).	Average of 48%		(1) Age, cancer type, and cancer treatment on symptoms of anxiety and/or depression in elderly patients is not yet well established. (2) emotional distress of elderly cancer patients depends on a myriad of factors that are not exclusive, but coexisting determinants of health.	Medical Outcomes Study (MOS); disease-specific social support scale (SSUK-8); Luben social network scale (LSNS-6); EORTC Quality of Life Questionnaire (EORTC QLQ-C30); QoL function scales including social function; Mini Mental State; Mental Test Score (MTS); Adult Hope Scale and Herth Hope Index;	The presence of multiple comorbidities is revealed in this review as a risk factor for depression and anxiety; the prevalence of anxiety and depression was significantly higher in cancer patients with pain than for those without pain; anxiety disorders associated with pain in elderly cancer patients decreased after treatment with analgesics; a higher risk of depression and anxiety was observed in…	N/A	N/A	N/A	Population			Outcome			No		a search strategy	inclusion/exclusion criteria	a risk of bias assessment	a meta-analysis/synthesis plan, if appropriate, and			No			No	searched at least 2 databases (relevant to research question)	provided key word and/or search strategy	justified publication restrictions (e.g. language)	searched the reference lists/bibliographies of included studies
67	Silva, S.,Bartolo, A.,Santos, I. M.,Pereira, A.,Monteiro, S. (2022). Towards a Better Understanding of the Factors Associated with Distress in Elderly Cancer Patients: A Systematic Review Int J Environ Res Public Health, 19(6), 14	CW	4																									Population			Outcome			No		a search strategy	inclusion/exclusion criteria	a risk of bias assessment	a meta-analysis/synthesis plan, if appropriate, and			No			No	searched at least 2 databases (relevant to research question)	provided key word and/or search strategy	justified publication restrictions (e.g. language)	searched the reference lists/bibliographies of included studies
651	Stubbs, B.,West, E.,Patchay, S.,Schofield, P. (2014). Is there a relationship between pain and psychological concerns related to falling in community dwelling older adults? A systematic review Disabil Rehabil, 36(23), 1931-42	SNS	4																									Population	Intervention	Comparator group	Outcome			Yes		a search strategy						No		OR Explanation for including both RCTs and NRSI	Yes	searched at least 2 databases (relevant to research question)	provided key word and/or search strategy	justified publication restrictions (e.g. language)	searched the reference lists/bibliographies of included studies
651	Stubbs, B.,West, E.,Patchay, S.,Schofield, P. (2014). Is there a relationship between pain and psychological concerns related to falling in community dwelling older adults? A systematic review Disabil Rehabil, 36(23), 1931-42	IN	4																									Population	Intervention	Comparator group	Outcome			Yes		a search strategy						No		OR Explanation for including both RCTs and NRSI	Yes	searched at least 2 databases (relevant to research question)	provided key word and/or search strategy	justified publication restrictions (e.g. language)	searched the reference lists/bibliographies of included studies
651	Stubbs, B.,West, E.,Patchay, S.,Schofield, P. (2014). Is there a relationship between pain and psychological concerns related to falling in community dwelling older adults? A systematic review Disabil Rehabil, 36(23), 1931-42	IA	4	Stubbs, B.,West, E.,Patchay, S.,Schofield, P., 2014	The purpose of this study was to establish whether pain interference is associated with PCRF in community-dwelling older adults	multisite cross-sectional study	Cohort studies	N/A	Case control studies	N/A	Cross-sectional studies	N/A	Other design (specify, n)	N/A	May 2013	December 2013	N/A	295	Mean age = 77.5	196		Pain interference and psychological concerns related to falls (PCRF)	Mobility: Timed “Up & Go” Test (TUG) in order to assess each individual’s functional balance and mobility; Pain interference in ADL: BPI scale; Psychological concerns related to falls: Short Falls Efficacy Scale– International (Short FES-I), a validated 7-item tool used to assess falls efficacy in community-dwelling older adults	Pain that interferes with ADL is an important risk factor for fear of falling, the avoidance of activities due to fear of falling was slightly lower in those with a history of falls.	N/A	N/A	N/A
651	Stubbs, B.,West, E.,Patchay, S.,Schofield, P. (2014). Is there a relationship between pain and psychological concerns related to falling in community dwelling older adults? A systematic review Disabil Rehabil, 36(23), 1931-42	IN	4	Stubbs, B.,West, E.,Patchay, S.,Schofield, P., 2014	The purpose of this study was to establish whether pain interference is associated with PCRF in community-dwelling older adults	multisite cross-sectional study	Cohort studies	N/A	Case control studies	N/A	Cross-sectional studies	N/A	Other design (specify, n)	N/A	May 2013	December 2013	N/A	295	Mean age = 77.5	196		Pain interference and psychological concerns related to falls (PCRF)	Mobility: Timed “Up & Go” Test (TUG) in order to assess each individual’s functional balance and mobility; Pain interference in ADL: BPI scale; Psychological concerns related to falls: Short Falls Efficacy Scale– International (Short FES-I), a validated 7-item tool used to assess falls efficacy in community-dwelling older adults	Pain that interferes with ADL is an important risk factor for fear of falling, the avoidance of activities due to fear of falling was slightly lower in those with a history of falls.	N/A	N/A	N/A
882	Vink, D.,Aartsen, M. J.,Schoevers, R. A. (2008). Risk factors for anxiety and depression in the elderly: a review J Affect Disord, 106(1-2), 29-44	AS	4																									Population			Outcome			No	review questions	a search strategy	inclusion/exclusion criteria					No			No	searched at least 2 databases (relevant to research question)	provided key word and/or search strategy	justified publication restrictions (e.g. language)	searched the reference lists/bibliographies of included studies
882	Vink, D.,Aartsen, M. J.,Schoevers, R. A. (2008). Risk factors for anxiety and depression in the elderly: a review J Affect Disord, 106(1-2), 29-44	CW	4																									Population			Outcome			No	review questions	a search strategy	inclusion/exclusion criteria					No			No	searched at least 2 databases (relevant to research question)	provided key word and/or search strategy	justified publication restrictions (e.g. language)	searched the reference lists/bibliographies of included studies
882	Vink, D.,Aartsen, M. J.,Schoevers, R. A. (2008). Risk factors for anxiety and depression in the elderly: a review J Affect Disord, 106(1-2), 29-44	AS	4	Vink, 2008	The aim of this study is to give a comprehensive overview and compare risk factors for symptoms as well as clinically relevant levels of anxiety and depression in later life, based on cross-sectional and longitudinal studies. This knowledge may provide direction for recognition and preventive mental health strategies. The research questions are: 1. Which risk factors are associated with anxiety a…	17	Cohort studies	5			Cross-sectional studies	12			January, 1995 - December, 2005	N/A	Age 50 years and over	N/A	65 to 85 years	50% - 100%	Studies were done in Western countries so older adults were from Western countries only	anxiety (symptoms and/or disorder)	DSM or ICD criteria or merely symptoms	Cognitive impairment and high blood pressure were correlated with anxiety symptoms. Number of chronic health conditions, poor self-perceived health, and functional limitations were correlated with anxiety disorders. Of the four longitudinal studies, only one found significant associations; self-perceived health and vision or hearing loss were predictors for anxiety. Personality traits such as ext…	N/A	N/A	*Only included the studies that looked at risk factors for anxiety (the data was separated for these ones)
882	Vink, D.,Aartsen, M. J.,Schoevers, R. A. (2008). Risk factors for anxiety and depression in the elderly: a review J Affect Disord, 106(1-2), 29-44	CW	4	Vink, 2008	The aim of this study is to give a comprehensive overview and compare risk factors for symptoms as well as clinically relevant levels of anxiety and depression in later life, based on cross-sectional and longitudinal studies. This knowledge may provide direction for recognition and preventive mental health strategies. The research questions are: 1. Which risk factors are associated with anxiety a…	17	Cohort studies	5			Cross-sectional studies	12			January, 1995 - December, 2005	N/A	Age 50 years and over	N/A	65 to 85 years	50% - 100%	Studies were done in Western countries so older adults were from Western countries only	anxiety (symptoms and/or disorder)	DSM or ICD criteria or merely symptoms	Cognitive impairment and high blood pressure were correlated with anxiety symptoms. Number of chronic health conditions, poor self-perceived health, and functional limitations were correlated with anxiety disorders. Of the four longitudinal studies, only one found significant associations; self-perceived health and vision or hearing loss were predictors for anxiety. Personality traits such as ext…	N/A	N/A	*Only included the studies that looked at risk factors for anxiety (the data was separated for these ones)
2353	Visla, A.,Stadelmann, C.,Watkins, E.,Zinbarg, R. E.,Fluckiger, C. (2022). The Relation Between Worry and Mental Health in Nonclinical Population and Individuals with Anxiety and Depressive Disorders: A Meta-Analysis Cognitive Therapy and Research, 46(3)(#issue#), 480-501	IA	4																									Population	Intervention		Outcome			No								No			No
2353	Visla, A.,Stadelmann, C.,Watkins, E.,Zinbarg, R. E.,Fluckiger, C. (2022). The Relation Between Worry and Mental Health in Nonclinical Population and Individuals with Anxiety and Depressive Disorders: A Meta-Analysis Cognitive Therapy and Research, 46(3)(#issue#), 480-501	IN	4																									Population	Intervention		Outcome			No								No			No
2353	Visla, A.,Stadelmann, C.,Watkins, E.,Zinbarg, R. E.,Fluckiger, C. (2022). The Relation Between Worry and Mental Health in Nonclinical Population and Individuals with Anxiety and Depressive Disorders: A Meta-Analysis Cognitive Therapy and Research, 46(3)(#issue#), 480-501	IA	4	Visla, A.,Stadelmann, C.,Watkins, E.,Zinbarg, R. E.,Fluckiger, C., 2022	this meta-analysis aimed to test several potential moderators of the worry–mental health correlation. More specifcally, we investigated the following moderators: population (clinical/subclinical/nonclinical samples), diagnosis (GAD/other anxiety disorders/ depressive disorders), participants’ mean age, worry type (i.e., trait or state worry), worry measure (PSWQ/WDQ/ MHW/Single-Item), mental heal…	120	Cohort studies	N/A	Case control studies	N/A	Cross-sectional studies	N/A	Other design (specify, n)	N/A	4 January 2021	N/A	N/A	50954 - The number of participants per study ranged from 14 to 9040 persons	Age of participants ranged between 7.5 and 87.5 years	N/A	N/A	GAD - Mental health as both negative mental health indicators (i.e., general psychological distress, anxiety, depressive mood, negative emotions/feelings/afect) and positive mental health indicators (i.e., well-being, quality of life, self-esteem, satisfaction with life, positive emotions/ feelings/affect)	DSM-III-R (1987); DSM-IV (1994); DSM-5 (2013); , RCMAS Revised Children's Manifest Anxiety Scale, STAI State Trait Anxiety Scale; SAS-A Social Anxiety Scale for Adolescents; ADIS-R Anxiety Disorders Interview Schedule—Revised, HARS Hamilton Anxiety Rating Scale; HADS Hospital Anxiety and Depression Scale;	Worry and Anxiety: r = .53, k = 68, p < .0001. Direct contrasts revealed significantly larger effect sizes for anxiety versus positive affect (rdif=.42, p=.002) and anxiety versus well-being (rdif=.31, p=.046). Induced worry to increase levels of anxiety.	N/A	N/A	N/A
2353	Visla, A.,Stadelmann, C.,Watkins, E.,Zinbarg, R. E.,Fluckiger, C. (2022). The Relation Between Worry and Mental Health in Nonclinical Population and Individuals with Anxiety and Depressive Disorders: A Meta-Analysis Cognitive Therapy and Research, 46(3)(#issue#), 480-501	IN	4	Visla, A.,Stadelmann, C.,Watkins, E.,Zinbarg, R. E.,Fluckiger, C., 2022	this meta-analysis aimed to test several potential moderators of the worry–mental health correlation. More specifcally, we investigated the following moderators: population (clinical/subclinical/nonclinical samples), diagnosis (GAD/other anxiety disorders/ depressive disorders), participants’ mean age, worry type (i.e., trait or state worry), worry measure (PSWQ/WDQ/ MHW/Single-Item), mental heal…	120	Cohort studies	N/A	Case control studies	N/A	Cross-sectional studies	N/A	Other design (specify, n)	N/A	4 January 2021	N/A	N/A	50954 - The number of participants per study ranged from 14 to 9040 persons	Age of participants ranged between 7.5 and 87.5 years	N/A	N/A	GAD - Mental health as both negative mental health indicators (i.e., general psychological distress, anxiety, depressive mood, negative emotions/feelings/afect) and positive mental health indicators (i.e., well-being, quality of life, self-esteem, satisfaction with life, positive emotions/ feelings/affect)	DSM-III-R (1987); DSM-IV (1994); DSM-5 (2013); , RCMAS Revised Children's Manifest Anxiety Scale, STAI State Trait Anxiety Scale; SAS-A Social Anxiety Scale for Adolescents; ADIS-R Anxiety Disorders Interview Schedule—Revised, HARS Hamilton Anxiety Rating Scale; HADS Hospital Anxiety and Depression Scale;	Worry and Anxiety: r = .53, k = 68, p < .0001. Direct contrasts revealed significantly larger effect sizes for anxiety versus positive affect (rdif=.42, p=.002) and anxiety versus well-being (rdif=.31, p=.046). Induced worry to increase levels of anxiety.	N/A	N/A	N/A
831	Visschedijk, J.,Achterberg, W.,Van Balen, R.,Hertogh, C. (2010). Fear of falling after hip fracture: a systematic review of measurement instruments, prevalence, interventions, and related factors J Am Geriatr Soc, 58(9), 1739-48	IA	4	Visschedijk, 2010	The objective of this review was to systematically describe and analyze fear of falling (FoF) in patients after a hip fracture, focusing on measurement instruments for FoF, the prevalence of FoF, factors associated with FoF, and interventions that may reduce FoF.	15	Cohort studies	6			Cross-sectional studies	3	Other design (specify, n)	See notes	- March 2009	March, 2009	No age limitation was included but majority of hip fractures occur in people aged 65 and older	1710	N/A	N/A	Older adults with hip fractures	fear of falling	ABC Scale, FES, or single-item questions (see notes)	Fear of falling as identified by FES had a strong association with prefall activity problems and a weaker but significant association with history of falls. Functional limitation at two months was associated with perceived risk of further falls (p=.04) and FES score (p=.005) measured approximately 1 week after surgery. One study found that no history of falls 2 months after hospital discharge was…	N/A	N/A	Could not fit all other study designs so I'm putting them here: RCT=3, intervention=,1 descriptive follow-up=1, secondary analysis of RCT data=1Direct measures of Fof with single items were mostly answers to questions such as "Do you have fear of falling?" or "Are you afraid of falling?'Any info about FoF risk factors and associations from interventional/experimental data was excluded (e.g. RCTs)
831	Visschedijk, J.,Achterberg, W.,Van Balen, R.,Hertogh, C. (2010). Fear of falling after hip fracture: a systematic review of measurement instruments, prevalence, interventions, and related factors J Am Geriatr Soc, 58(9), 1739-48	AS	4	Visschedijk, 2010	The objective of this review was to systematically describe and analyze fear of falling (FoF) in patients after a hip fracture, focusing on measurement instruments for FoF, the prevalence of FoF, factors associated with FoF, and interventions that may reduce FoF.	15	Cohort studies	6			Cross-sectional studies	3	Other design (specify, n)	See notes	- March 2009	March, 2009	No age limitation was included but majority of hip fractures occur in people aged 65 and older	1710	N/A	N/A	Older adults with hip fractures	fear of falling	ABC Scale, FES, or single-item questions (see notes)	Fear of falling as identified by FES had a strong association with prefall activity problems and a weaker but significant association with history of falls. Functional limitation at two months was associated with perceived risk of further falls (p=.04) and FES score (p=.005) measured approximately 1 week after surgery. One study found that no history of falls 2 months after hospital discharge was…	N/A	N/A	Could not fit all other study designs so I'm putting them here: RCT=3, intervention=,1 descriptive follow-up=1, secondary analysis of RCT data=1Direct measures of Fof with single items were mostly answers to questions such as "Do you have fear of falling?" or "Are you afraid of falling?'Any info about FoF risk factors and associations from interventional/experimental data was excluded (e.g. RCTs)	Population			Outcome			No	review questions	a search strategy	inclusion/exclusion criteria	a risk of bias assessment				Partial Yes			No	searched at least 2 databases (relevant to research question)	provided key word and/or search strategy	justified publication restrictions (e.g. language)	searched the reference lists/bibliographies of included studies
831	Visschedijk, J.,Achterberg, W.,Van Balen, R.,Hertogh, C. (2010). Fear of falling after hip fracture: a systematic review of measurement instruments, prevalence, interventions, and related factors J Am Geriatr Soc, 58(9), 1739-48	IN	4																									Population			Outcome			No	review questions	a search strategy	inclusion/exclusion criteria	a risk of bias assessment				Partial Yes			No	searched at least 2 databases (relevant to research question)	provided key word and/or search strategy	justified publication restrictions (e.g. language)	searched the reference lists/bibliographies of included studies
1042	Vo, M. T. H.,Thonglor, R.,Moncatar, T. J. R.,Han, T. D. T.,Tejativaddhana, P.,Nakamura, K. (2022). Fear of falling and associated factors among older adults in Southeast Asia: a systematic review Public Health, 10(#issue#), 10	IA	4																									Population	Intervention		Outcome			No	review questions	a search strategy	inclusion/exclusion criteria	a risk of bias assessment	a meta-analysis/synthesis plan, if appropriate, and	a plan for investigating causes of heterogeneity		Partial Yes			No	searched at least 2 databases (relevant to research question)	provided key word and/or search strategy	justified publication restrictions (e.g. language)	searched the reference lists/bibliographies of included studies
1042	Vo, M. T. H.,Thonglor, R.,Moncatar, T. J. R.,Han, T. D. T.,Tejativaddhana, P.,Nakamura, K. (2022). Fear of falling and associated factors among older adults in Southeast Asia: a systematic review Public Health, 10(#issue#), 10	IN	4																									Population	Intervention		Outcome			No	review questions	a search strategy	inclusion/exclusion criteria	a risk of bias assessment	a meta-analysis/synthesis plan, if appropriate, and	a plan for investigating causes of heterogeneity		Partial Yes			No	searched at least 2 databases (relevant to research question)	provided key word and/or search strategy	justified publication restrictions (e.g. language)	searched the reference lists/bibliographies of included studies
1042	Vo, M. T. H.,Thonglor, R.,Moncatar, T. J. R.,Han, T. D. T.,Tejativaddhana, P.,Nakamura, K. (2022). Fear of falling and associated factors among older adults in Southeast Asia: a systematic review Public Health, 10(#issue#), 10	IA	4	Vo, M. T. H.,Thonglor, R.,Moncatar, T. J. R.,Han, T. D. T.,Tejativaddhana, P.,Nakamura, K., 2022	The aim of this study was to provide a comprehensive overview of the prevalence, measurement scales, related factors and interventions for fear of falling (FOF) among older adults in Southeast Asia.	18	Cohort studies	1	Case control studies	1	Cross-sectional studies	13	Other design (specify, n)	Experimental (n=3)	I June 2021 to 10 October 2021	N/A	N/A	N/A	N/A	N/A	N/A	Fear of falling	The measurements of FOF range from multiple items to singleitem measurements. Most studies utilised the FES-I and its expanded versions, which presented excellent reliability and adequate validity in community-living older adult study populations.13 The single-item question to rate FOF with Yes/No or Likert response was the second most commonly used	Being female, having balance impairment,a fall history, and older age were the most commonly reported factors. Also, social and physical environmental characteristics (living conditions, social support, etc.), lifestyle and physical activities.	A reduction in FOF using Tai chi exercises, balance training, electrical stimulation, and step marching exercise.	N/A	N/A
1042	Vo, M. T. H.,Thonglor, R.,Moncatar, T. J. R.,Han, T. D. T.,Tejativaddhana, P.,Nakamura, K. (2022). Fear of falling and associated factors among older adults in Southeast Asia: a systematic review Public Health, 10(#issue#), 10	IN	4	Vo, M. T. H.,Thonglor, R.,Moncatar, T. J. R.,Han, T. D. T.,Tejativaddhana, P.,Nakamura, K., 2022	The aim of this study was to provide a comprehensive overview of the prevalence, measurement scales, related factors and interventions for fear of falling (FOF) among older adults in Southeast Asia.	18	Cohort studies	1	Case control studies	1	Cross-sectional studies	13	Other design (specify, n)	Experimental (n=3)	I June 2021 to 10 October 2021	N/A	N/A	N/A	N/A	N/A	N/A	Fear of falling	The measurements of FOF range from multiple items to singleitem measurements. Most studies utilised the FES-I and its expanded versions, which presented excellent reliability and adequate validity in community-living older adult study populations.13 The single-item question to rate FOF with Yes/No or Likert response was the second most commonly used	Being female, having balance impairment,a fall history, and older age were the most commonly reported factors. Also, social and physical environmental characteristics (living conditions, social support, etc.), lifestyle and physical activities.	A reduction in FOF using Tai chi exercises, balance training, electrical stimulation, and step marching exercise.	N/A	N/A
3901	Yates, J. A.,Clare, L.,Woods, R. T. (2013). Mild cognitive impairment and mood: A systematic review Reviews in Clinical Gerontology, 23(4)(#issue#), 317-356	IA	4	Yates, J. A.,Clare, L.,Woods, R. T., 2013	This review aims to answer the following questions: (1) Are people with MCI more likely to show low mood or increased anxiety than people with normal cognitive function, and does this vary by MCI subtype? (2) What is the temporal relationship between mood problems and the development of MCI? (3) Does the presence of low mood or increased anxiety in people with MCI increase the risk of progression…	58	Cohort studies	Prospective Cohort (3)	Case control studies	N/A	Cross-sectional studies	19	Other design (specify, n)	Long (30);RCT(2); Pop.(4)	17 November 2012	N/A	N/A	18 to 8855	The age of participants ranged from 55.5 to 86.9 years (mean across studies: 72.6 years)		N/A	Mood	Goldberg Anxiety Scale; State-Trait Anxiety Inventory (STAI); Geriatric Anxiety Inventory (GAI) and the Anxiety Status Inventory (ASI)	The odds of having symptoms of anxiety are increased by 1.43 to 3.6 if an individual is classified as having MCI. So, MCI (OR = 2.50; 95% CI: 1.69–3.71). Also, there were similar levels of symptoms of depression and anxiety for the amnestic and non-amnestic subtypes.	N/A	N/A	N/A
3901	Yates, J. A.,Clare, L.,Woods, R. T. (2013). Mild cognitive impairment and mood: A systematic review Reviews in Clinical Gerontology, 23(4)(#issue#), 317-356	IN	4	Yates, J. A.,Clare, L.,Woods, R. T., 2013	This review aims to answer the following questions: (1) Are people with MCI more likely to show low mood or increased anxiety than people with normal cognitive function, and does this vary by MCI subtype? (2) What is the temporal relationship between mood problems and the development of MCI? (3) Does the presence of low mood or increased anxiety in people with MCI increase the risk of progression…	58	Cohort studies	Prospective Cohort (3)	Case control studies	N/A	Cross-sectional studies	19	Other design (specify, n)	Long (30);RCT(2); Pop.(4)	17 November 2012	N/A	N/A	18 to 8855	The age of participants ranged from 55.5 to 86.9 years (mean across studies: 72.6 years)		N/A	Mood	Goldberg Anxiety Scale; State-Trait Anxiety Inventory (STAI); Geriatric Anxiety Inventory (GAI) and the Anxiety Status Inventory (ASI)	The odds of having symptoms of anxiety are increased by 1.43 to 3.6 if an individual is classified as having MCI. So, MCI (OR = 2.50; 95% CI: 1.69–3.71). Also, there were similar levels of symptoms of depression and anxiety for the amnestic and non-amnestic subtypes.	N/A	N/A	N/A	Population			Outcome			No	review questions	a search strategy	inclusion/exclusion criteria	a risk of bias assessment		a plan for investigating causes of heterogeneity		Partial Yes			No	searched at least 2 databases (relevant to research question)	provided key word and/or search strategy	justified publication restrictions (e.g. language)	searched the reference lists/bibliographies of included studies
3901	Yates, J. A.,Clare, L.,Woods, R. T. (2013). Mild cognitive impairment and mood: A systematic review Reviews in Clinical Gerontology, 23(4)(#issue#), 317-356	CW	4																									Population			Outcome			No	review questions	a search strategy	inclusion/exclusion criteria	a risk of bias assessment		a plan for investigating causes of heterogeneity		Partial Yes			No	searched at least 2 databases (relevant to research question)	provided key word and/or search strategy	justified publication restrictions (e.g. language)	searched the reference lists/bibliographies of included studies
UPDATE 2024
86	Guerra S.; Ellmers T.; Turabi R.; Law M.; Chauhan A.; Milton-Cole R.; Godfrey E.; Sheehan K.J. (2024) Factors associated with concerns about falling and activity restriction in older adults after hip fracture: a mixed-methods systematic review	IN, CW		Guerra, 2024	To investigate factors contributing to concerns about falling and activity restriction in the community among older adults who had a hip fracture.	19	9						9 qual; 1 mixed methods	9 qual; 1 mixed methods	2022-06-01	2022-06-01	Mean or median age of 50 years or older	1480	Mean age ranged from 64 to 83 years of age.	Number of female participants: Include as % or range, if reported68 to 100% for observational studies, 64.5% to 88% for qualitative studies		Fear of falling	Outcomes were measured with the Activities-specific Balance Confidence scale (ABC), the Falls Efficacy Scale (FES) questionnaire, the FES-International (FES-I), the short FES-I, a modified FES, both the ABC and FES, or both the FES-I and the modified Survey of Activities and Fear of Falling in the Elderly.	We report eight physical, five psycho- logical, five environmental, three social and two care factors contributing to concerns about falling and associated activity restriction after hip fracture. Findings suggest that concerns about falling and associated activity restriction are more likely to be observed among patients with greater comorbidities; poorer physical and functional abilities post-f…	Effective communication was believed to mitigate concerns about falling and activity restriction by attending medical concerns, increasing access to formal care, providing positive feedback, advice on health consequences, and strategies for safe mobility and ADL engagement			Yes			Yes				Yes	Yes	Yes		N/A				Yes			Yes	Yes
41	Han C.J.; Rosko A.E.; Spakowicz D.J.; Hammer M.J.; Von Ah D. (2024) Associations of frailty with symptoms, and HRQOL in older cancer survivors after cancer treatments: a systematic review and meta-analyses	IN, CW		Han 2024	This systematic review and meta-analysis aimed to evaluate the current literature on frailty, symptoms, and HRQOL, as well as the associations of frailty with these factors in older adult cancer survivors with chemotherapy	26	16		10						March 2008-Febuary 2023	2023-02-01	only studies with a mean age of over 60 years old; studies with patients receiving any cancer treatments		The mean age of participants across studies was 73 years old (range: 59 to 81).	0.525	Older cancer survivors	Anxiety	Definition of outcome: Specify tool used (e.g., GAD-7, HADS) or other featuresHospital Anxiety and Depression Scale, Pittsburgh Sleep Quality Index, General Anxiety Disorder, Geriatric Depression Scale, Clinical Symptom Inventory, Patient-Reported Outcomes Measurement, Information System, EuroQol-Dimensional, Patient Health Questionnaire.	Malnutrition and sarcopenia were associated with constipation, poor appetite, depression and anxiety, and cognition decline. Frail older adult cancer survivors are more likely to have physical and social frailty such as functional limitation, greater comorbidities, and social isolation, which can lead to depression, anxiety, or insomnia				Yes	Yes		Yes												Yes			Yes	Yes
151	Tan, M., Bhanu, C., Frost, R. The association between frailty and anxiety: A systematic review	IN, CW		Tan 2023	We therefore aimed to: (1) to investigate the association between frailty and anxiety; and (2) to discuss the clinical relevance of the relationship between anxiety and frailty.	21	1		20						2021-10-01	2021-10-01	We defined older adults as a population with a median/mean age above 60 years, and included studies if they were carried out in older people with specific conditions	444315	73.2 (range 60-98)	0.618	Overall, there were 203,726 (46.3%) frail, 4921 (1.1%) prefrail, and 231,589 (52.6%) robust participants. The majority of the studies were conducted among community-dwellers (n=19). One study was conducted in residential care, and one study did not mention population study. When stratified by condition, majority of studies examined the older adult population. Other populations categorized by cond…	Anxiety	Anxiety was mainly measured the Hospital Anxiety and Depression Scale. The other measures of anxiety included General Anxiety Disorder questionnaire, State‐Trait Anxiety Inventory, PROMIS, Geriatric Anxiety Scale, Geriatric Anxiety Inventory and clinician diagnosis. Anxiety was often classified as a binary variable using a cut off score rather than as a continuous measure of symptoms. The cut‐off…	Frail older adults are more than three times as likely to experience anxiety symptoms than robust adults; studies that adjusted for covariates found similar estimates. Frail older adults had substantially higher anxiety scores than robust individuals, with a likely effect size of >1 SMD. Our review also showed trends by frailty level: frail older adults were more likely to experience anxiety than…		Sub-group analyses: Specify if any sub-group analyses completed, include measure of association if noted, summary of narrative resultsWe also carried out subgroup analyses by single clinical conditions. There were significant associations in cardiovascular conditions, cancer, other and in general older adult populations and none in respiratory (but it should be noted that this is one very small s…		Yes	Yes		Yes					Yes	Yes	Yes		Yes						Yes	Yes
671	Xiong, Wanhong; Wang, Dan; Ren, Wei; Liu, Xinyi; Wen, Renhui; Luo, Yu (2024). The global prevalence of and risk factors for fear of falling among older adults: a systematic review and meta-analysis.	IN, CW		Xiong 2024	To report the global prevalence of fear of falling and to explore its risk factors among older adults for further developing precise interventions to systematically manage FOF	153									2023-09-01	2023-09-01	Participants were at least 60 years old	200033	69.2-83.1	0.5634		Fear of falling	Single question “Are you afraid of falling?”, “Are you fearful or worried about falling?”, or “Whether they had a fear of falling”, 2. FES-I The Fall Efficacy Scale International scale 3. SFES-I The Shortened Version of the Falls Efficacy Scale International 4. FES The Fall Efficacy Scale 5. MFES The Modified Fall Efficacy Scale 6. ABC The Activities-Specific Balance Confidence 7. Others: FFQ The…	In addition, twenty-eight potential risk factors were found to be significantly associated with FOF, mainly including demographic characteristics, physical function, chronic diseases and mental problems, which was the same as that reported in earlier studies (see Table 3).				Yes			Yes				Yes	Yes	Yes									Yes	Yes
[truncated: 51 more columns]
