# Supplementary material for: Factors associated with anxiety and fear of falling in older adults: A rapid systematic review of reviews
Source: PLoS One. 2024 Dec 18;19(12):e0315185. doi: 10.1371/journal.pone.0315185 (PMC11654959; doi:10.1371/journal.pone.0315185)
Supplement: S4 Table — (XLSX) [file pone.0315185.s004.xlsx]

## Sheet: Sheet1 (2)
Author	Title	Year	Is this a systematic review?	Is the review specific to older adults, or 80% of the studies include a sample age 65+, or results specific to older adults are presented?	Does the study report on modifiable or non-modifiable factors that increase or decrease anxiety?	Does the study report on outcome of interest, symptoms of anxiety, or presence of an anxiety disorder?	Is there another reason for exclusion:	Reason for exclusion
Cheng, S.	Association of urinary incontinence and depression or anxiety: a meta-analysis	2020	Yes	No				Not an older adult population
Corral, M.H.	Consequences of loneliness and isolation in older people: A systematic review	2023	Yes	Yes	No			Did not report risk factors specific to anxiety
de Costc Monteiro, B.C.	The relationship between burden and caregiver's sleep disturbances in dementia: A systematic review	2023	Yes	No				Not an older adult population
Demnitz-King, H.	Association between anxiety symptoms and Alzheimer's disease biomarkers in cognitively healthy adults: A systematic review and meta-analysis	2023	Yes	Yes	No			Did not report risk factors specific to anxiety
Di Fazio, N.	Mental Health Consequences of COVID-19 Pandemic Period in the European Population: An Institutional Challenge	2022	No				Review is specific to COVID and reports on risk factors that occurred during this time (e.g., loneliness).	Not a systematic review
Freak-Poli, R.	Does social isolation, social support or loneliness influence health or well-being after a cardiovascular disease event? A narrative thematic systematic review	2022	Yes	No				Not an older adult population
Hovenkamp-Hermelink, J. H. M.	Predictors of persistence of anxiety disorders across the lifespan: a systematic review	2021	Yes	No				Not an older adult population
Jansen, L.	Prevalence and predictors of psychosocial problems in informal caregivers of older cancer survivors - A systematic review: Still major gaps in current research	2018	Yes	No				Not an older adult population
Liu, Z.	Green space exposure on depression and anxiety outcomes: A meta-analysis	2023	Yes	No				Not an older adult population
Maurice, C.	Dog ownership and mental health among community-dwelling older adults: A systematic review	2022	Yes	Yes	No			Did not report risk factors specific to anxiety
Menlove, L.	Predictors of anxiety after stroke: a systematic review of observational studies	2015	Yes	Yes	Yes	No	Reports on "post-stroke" anxiety.	Did not report on outcome of interest
Munoz-Cruz, J.C.	A systematic review and meta-analysis of the association between anxiety symptoms and coping in family carers of dependent people aged 18 and over	2023	Yes	No				Not an older adult population
Mwangala, P. N.	Mental health and well-being of older adults living with HIV in sub-Saharan Africa: a systematic review	2021	Yes	Yes	No			Did not report risk factors specific to anxiety
Petrova, N. N.	[Prevalence, structure, and risk factors for mental disorders in older adults.]	2021	Yes	Yes	Yes		Russian language	Not English/French language
Priego-Cubero, E.	The relationship between social support and anxiety symptoms in informal carers: A systematic review and meta-analysis	2023	Yes	No				Not an older adult population
Selzler, A.M.	The relationship between physical activity, depression and anxiety in people with COPD: A systematic review and meta-analysis	2023	Yes	No				Not an older adult population
Shield, T.	What factors are associated with informal carers' psychological morbidity during end-of-life home care? A systematic review and thematic synthesis of observational quantitative studies	2023	Yes	No				Not an older adult population
Simonetti, A.	Neuropsychiatric Symptoms in Elderly With Dementia During COVID-19 Pandemic: Definition, Treatment, and Future Directions	2020	Yes	Yes	No			Did not report risk factors specific to anxiety
Soysal, P.	The Effects of COVID-19 lockdown on neuropsychiatric symptoms in patients with dementia or mild cognitive impairment: A systematic review and meta-analysis	2022	Yes	Yes	No			Did not report risk factors specific to anxiety
Soysal, P.	The impact of urinary incontinence on multiple health outcomes: an umbrella review of meta-analysis of observational studies	2023	Yes	No				Not an older adult population
Stubbs, B.	Is there a relationship between pain and psychological concerns related to falling in community dwelling older adults? A systematic review	2014	Yes	No				Not an older adult population
Tales, A.	Anxiety in old age and dementia - Implications for clinical and research practice	2016	Yes	Yes	Yes	No		Did not report on outcome of interest
Torossian, M.	Chronic Illness and Fatigue in Older Individuals: A Systematic Review	2021	Yes	Yes	Yes	No		Did not report on outcome of interest
Tunc, H.	The relationships between valued living and depression and anxiety: A systematic review, meta-analysis, and meta-regression	2023	Yes	No				Not an older adult population
Xie, L.	Electronic health literacy and health-related outcomes among older adults: A systematic review	2022	Yes	Yes	No			Did not report risk factors specific to anxiety
Yang, K.L.	Association between preoperative anxiety and postoperative delirium in older patients: A systematic review and meta-analysis	2023	Yes	Yes	No		Reports on 'preoperative' anxiety	Did not report risk factors specific to anxiety
